# Supplementary material for: Clinical nurses’ knowledge, attitudes and practices regarding incontinence-associated dermatitis: A cross-sectional study from China
Source: PLoS One. 2025 Dec 9;20(12):e0337721. doi: 10.1371/journal.pone.0337721 (PMC12688137; doi:10.1371/journal.pone.0337721)
Supplement: S2 File — (XLSX) [file pone.0337721.s002.xlsx]

## Sheet: Sheet1
1.Gender:	2.Age (years):	3.Work experiences (year):	8.Are you a member of a wound/ostomy/incontinence team?:	9.Have you attended any wound/ostomy/incontinence care training? :	1、How much do you know about the definition of incontinence dermatitis?	2、Do you know the difference between incontinence dermatitis and pressure sore?	3、Do you know the classification of incontinence dermatitis	4、Do you know the incontinence dermatitis assessment tool	5、Which of the following body fluids do you think is the most damaging to the skin	6、Which of the following factors do you think is related to the occurrence of incontinence dermatitis?(A incontinence)	6 (B friction)	6 (C pH environment)	6 (D age)	7、Clinical manifestations of regional skin with incontinence dermatitis(A Erythema with unclear borders)	7 (B pruritus pain)	7 (C lesions)	7 (D ulcers with clear edges)	8、What do you think about the prevention and care of incontinence dermatitis(A Remove skin irritants)	8 (B Use devices or products to remove skin from moisture)	8 (C To prevent secondary skin infections)	8 (D to control or divert the causes of skin dampness)	9、What steps do you think are more important to prevent incontinence	10、do you think that incontinence dermatitis skin cleaning equipment which is more appropriate(A daily use basin and towel)	10(B secondary basin and towel)	10(C Clean basin and towel)	10(D casually)	11、What kind of skin cleaning solution do you think is more suitable for incontinence dermatitis(A Soap and water)	11(B Clean water)	11(C Special leave-in detergent)	11(D saline solution)	12、Which products do you use most often in the care of incontinence dermatitis(A skin protective film)	12(B powder)	12(C oil paste)	12(D liquid)	13、What incontinence care products have you used(A indurating catheter or diaper)	13(B diaper or pad)	13(C anal adhesive ostomy bag)	13(D Self-made catheter )	1、You think it is very important for the hospital to train the knowledge of incontinence dermatitis	2、You think it is very important to participate in training to improve the prevention and treatment of incontinence dermatitis by nurses	3、You think prevention of incontinence dermatitis is more important than treatment	4、You think the choice of incontinence care tools is very important in the prevention and treatment of incontinence dermatitis	5、You think that skin protection measures are very important in the prevention and treatment of incontinence dermatitis	6、You think it is very important to strengthen the care capacity of family members/caregivers for the prevention and treatment of incontinence dermatitis	7、You think it is very important to develop standardized care procedures for incontinence dermatitis	1、whether you have taken the initiative to learn the relevant knowledge of incontinence dermatitis	2、Have you taken the initiative to participate in academic lectures or training on incontinence dermatitis	3、 whether you targeted family members/caregivers to incontinence dermatitis related knowledge education	4、Do you care for patients with incontinence dermatitis according to standardized procedures
1	1	1	1	1	2	2	2	2	3	1	1	1	1	1	1	1	1	1	1	1	1	4	0	1	1	0	0	1	1	0	1	1	1	1	1	1	0	0	1	1	1	1	1	1	1	2	2	2	2
1	2	2	2	2	2	2	3	4	3	1	1	1	1	1	1	1	0	1	1	1	1	4	0	0	1	0	0	1	0	0	1	1	1	0	1	1	1	0	1	1	1	1	1	1	1	2	3	2	2
1	1	2	1	1	2	2	3	3	3	1	1	1	1	1	1	1	0	1	1	1	1	4	0	0	1	0	1	1	0	1	1	1	0	0	1	1	0	0	1	1	1	1	1	1	1	3	4	3	4
1	3	5	1	1	2	1	1	2	3	1	1	1	1	1	1	1	1	1	1	1	1	4	1	1	1	0	0	1	0	1	1	1	1	1	1	1	1	1	1	1	1	1	1	1	1	2	2	2	2
1	1	2	2	1	3	3	4	3	3	1	1	1	1	1	1	1	0	1	1	1	1	4	0	1	1	0	0	1	0	1	1	0	0	0	1	1	1	0	2	2	1	2	2	2	2	3	3	3	4
1	3	5	1	1	2	2	2	2	3	1	1	1	1	1	1	1	0	1	1	1	1	4	0	1	1	0	0	1	1	1	1	1	0	0	1	0	1	1	1	1	1	1	1	1	1	1	2	2	2
1	1	2	2	2	2	2	3	3	3	1	1	1	1	1	1	1	0	1	1	1	1	4	0	1	1	0	0	1	1	1	1	0	1	1	1	1	0	0	2	1	1	1	1	1	1	3	4	3	2
1	1	2	1	1	3	3	3	3	3	1	1	1	1	1	1	1	0	1	1	1	1	4	0	1	1	0	0	1	1	1	1	0	0	1	0	1	1	0	1	1	1	1	1	1	1	2	3	3	3
1	2	4	1	1	1	1	1	2	3	1	1	1	1	1	1	1	0	1	1	1	1	4	0	0	1	0	0	1	1	1	1	1	1	0	1	1	1	1	1	1	1	1	1	1	1	2	2	2	2
1	2	2	1	1	2	2	3	3	3	1	1	1	1	1	1	1	1	1	1	1	1	4	0	1	1	0	0	1	0	1	1	1	1	1	1	1	1	0	1	1	1	2	1	1	1	2	2	2	2
1	2	3	1	1	2	2	3	4	3	1	1	1	1	1	1	1	0	1	1	1	1	4	0	1	0	0	0	1	0	0	0	0	1	0	1	1	0	0	1	1	1	1	1	1	1	3	3	4	2
1	2	2	1	1	2	2	3	4	3	1	1	1	1	1	1	1	1	1	1	1	1	4	0	1	0	0	0	0	0	1	1	1	1	0	1	0	1	1	1	1	1	1	1	1	1	3	2	2	3
1	2	2	1	1	3	3	3	3	3	1	1	1	1	1	1	1	1	1	1	1	1	4	0	0	1	0	0	1	0	0	1	1	0	1	0	1	0	0	1	1	1	1	1	1	1	2	3	2	3
1	3	5	1	1	3	3	3	3	3	1	0	0	0	1	1	1	1	1	1	1	1	4	0	1	0	0	0	1	0	0	0	0	0	1	1	1	0	0	1	1	1	1	1	1	1	2	2	2	2
1	2	3	1	1	1	1	1	3	3	1	1	1	1	1	1	1	0	1	1	1	1	4	0	1	1	0	0	0	1	1	1	0	1	0	1	1	1	1	1	1	1	1	1	1	1	2	2	2	2
1	2	3	1	1	3	3	4	4	3	1	1	1	1	1	1	1	0	1	1	1	1	4	0	1	1	0	0	1	0	1	1	0	1	0	1	1	0	0	1	1	1	1	1	1	1	4	4	2	3
1	3	5	1	1	1	1	2	2	3	1	0	1	1	1	1	1	0	1	1	1	1	4	0	1	1	0	0	1	1	0	1	0	1	0	1	1	1	1	1	1	1	1	1	1	1	1	2	1	2
1	4	5	1	1	3	3	3	3	3	1	1	1	1	1	1	1	1	1	1	1	1	4	0	1	1	0	0	1	0	1	1	1	1	0	1	1	0	0	1	1	1	1	1	1	1	2	1	1	2
1	3	5	1	1	2	1	1	2	3	1	0	1	0	0	1	1	1	1	1	1	1	4	0	0	1	0	0	1	0	1	1	1	1	1	1	1	1	1	1	1	1	1	1	1	1	1	1	1	1
1	3	5	1	1	2	2	4	4	3	1	1	1	0	1	0	1	0	1	1	1	1	4	1	1	1	0	0	1	0	1	1	0	1	1	1	1	1	1	1	1	1	1	1	1	1	2	3	2	3
1	3	4	1	1	3	3	3	3	3	1	1	1	1	1	1	1	0	1	1	1	1	4	0	1	0	0	0	1	0	0	0	0	1	0	0	1	1	1	1	1	1	1	1	1	1	2	2	2	2
1	2	3	1	1	1	1	3	4	3	1	0	1	1	1	1	1	0	1	1	1	1	4	0	1	1	0	0	1	0	1	1	1	0	0	1	1	1	1	1	1	1	1	1	1	1	3	2	2	2
1	2	4	1	1	2	2	2	3	3	1	0	1	1	1	1	1	0	1	1	1	1	4	0	1	1	0	0	1	1	1	0	1	1	0	1	1	0	0	1	1	1	1	1	1	1	2	2	2	1
1	3	5	1	1	3	3	3	4	3	1	1	1	1	0	0	1	1	1	1	1	1	4	0	1	1	0	0	1	0	1	0	1	1	1	1	1	0	0	1	1	1	1	1	1	1	3	4	4	2
1	2	4	1	1	2	2	3	3	2	1	0	1	1	1	1	1	0	1	1	1	1	4	0	1	1	0	0	1	0	1	1	0	1	0	1	1	0	0	1	1	1	1	1	1	1	2	2	2	2
1	2	3	1	2	3	3	3	3	3	1	1	1	1	1	1	1	0	1	1	1	1	4	0	1	0	0	0	0	0	1	1	1	0	0	1	1	1	0	1	1	1	1	1	1	1	2	3	2	4
1	3	5	1	1	1	1	1	2	3	1	1	1	0	1	1	1	1	1	1	1	1	4	1	0	1	0	0	1	1	1	1	1	0	0	1	1	0	0	1	1	1	1	1	1	1	1	1	1	2
1	4	5	1	1	3	2	3	3	3	1	1	1	1	1	1	1	1	1	1	1	1	4	0	1	1	0	0	1	1	1	1	1	1	1	1	1	1	0	1	1	1	1	1	1	1	1	2	1	1
1	1	2	1	1	2	2	2	2	3	1	0	1	1	1	1	1	0	1	1	1	1	4	0	1	1	0	0	0	1	0	1	1	1	1	1	1	0	0	1	1	1	1	1	1	1	2	3	2	1
1	3	5	1	1	2	2	2	3	3	1	1	1	1	1	1	1	0	1	1	1	1	4	0	1	1	0	0	1	1	1	1	1	1	1	1	1	1	1	1	1	1	1	1	1	1	1	1	1	1
1	3	5	1	1	2	2	2	4	3	1	1	1	0	1	1	1	0	1	1	1	1	4	0	1	1	0	0	1	1	1	1	1	1	1	1	0	0	0	2	1	1	2	1	2	2	2	2	2	2
1	2	4	2	1	1	1	1	1	3	1	0	1	1	1	1	1	1	1	1	1	1	4	0	1	1	0	0	1	1	0	1	0	1	1	1	0	1	0	1	1	1	1	1	1	1	2	2	1	2
2	1	1	2	2	2	2	3	4	3	1	1	1	1	1	1	1	1	1	1	1	1	4	0	0	1	0	0	1	0	1	1	0	1	1	0	1	0	0	2	1	1	1	1	1	1	3	3	2	2
1	1	1	2	2	3	3	3	3	3	1	1	1	1	1	1	1	1	1	1	1	1	4	0	1	0	0	0	0	0	1	1	0	0	0	0	1	1	0	2	2	2	2	2	2	2	2	2	2	2
1	1	1	2	2	3	3	3	2	3	1	1	1	1	1	1	1	0	1	1	1	1	4	0	1	1	0	0	1	0	0	1	0	0	0	0	1	1	0	3	3	3	3	3	3	3	3	3	3	3
1	2	2	2	2	2	2	3	3	3	1	1	1	1	1	1	1	0	1	1	1	1	4	0	0	1	0	0	1	0	1	1	0	1	0	1	1	0	0	1	1	1	1	1	1	1	3	3	2	2
1	2	3	2	2	3	3	3	4	3	1	0	1	0	1	1	0	0	1	1	1	1	4	1	0	1	0	0	1	1	0	1	1	1	0	1	1	0	0	1	1	1	1	1	1	1	3	3	2	3
1	1	1	2	1	2	3	3	3	3	1	1	1	1	1	1	1	1	1	1	1	1	4	0	0	1	0	0	1	0	1	1	1	1	0	1	1	1	0	3	2	2	2	2	2	2	2	2	1	1
1	1	2	2	1	1	1	3	3	3	1	1	1	1	1	1	1	1	1	1	1	1	4	0	1	1	0	0	1	1	1	1	1	1	1	0	1	0	0	1	1	1	1	1	1	1	1	2	1	2
1	2	4	2	2	3	3	4	4	3	1	1	1	1	1	1	1	1	0	1	1	1	4	0	1	0	0	0	1	0	1	1	0	0	1	1	1	0	0	2	2	2	2	2	2	2	3	3	2	2
1	2	3	2	1	2	2	1	2	3	1	0	1	1	1	1	1	0	1	1	1	1	4	0	1	1	0	1	0	1	0	1	0	1	0	1	1	1	0	1	1	1	1	1	1	1	2	2	2	2
1	1	1	2	2	3	3	4	3	3	1	1	1	1	1	1	1	1	1	1	1	1	4	0	1	1	0	0	1	0	1	1	1	1	1	1	1	1	1	2	2	2	2	2	2	2	3	3	4	3
1	2	3	2	1	3	2	4	4	3	1	1	1	1	0	1	1	1	1	1	1	1	4	0	1	0	0	0	1	0	0	1	1	0	0	1	1	0	0	1	1	1	1	1	1	1	2	3	2	3
1	3	5	2	2	3	3	3	4	3	1	0	1	1	1	1	1	1	1	1	1	1	4	0	1	0	0	0	1	0	0	1	0	1	0	1	1	0	0	2	2	2	2	2	2	2	3	3	2	2
1	2	3	2	2	3	3	3	3	3	1	1	1	1	1	1	1	1	1	1	1	1	4	0	0	1	0	0	1	0	0	1	0	0	1	1	1	1	1	3	1	1	1	1	1	1	2	2	2	2
1	2	3	2	2	3	3	4	4	3	1	1	1	1	1	1	1	1	1	1	1	1	4	0	1	0	0	0	1	0	0	1	0	1	1	1	1	0	0	2	2	2	2	1	1	2	2	3	2	2
1	1	2	2	2	3	3	4	4	3	1	1	1	1	1	1	1	1	1	1	1	1	4	0	0	1	0	0	0	0	1	1	0	0	1	1	1	0	0	2	2	2	2	2	2	2	3	3	2	2
1	1	1	2	2	3	3	4	4	3	1	1	1	1	1	1	1	1	1	1	1	1	4	0	1	0	0	0	0	1	1	1	1	0	0	1	1	0	0	2	2	2	2	2	2	2	3	3	3	2
1	1	2	2	2	2	2	3	4	3	1	0	1	0	0	1	1	1	1	1	1	1	4	0	0	1	0	0	1	1	1	1	1	0	0	1	0	0	0	1	1	1	1	1	1	1	3	3	3	3
1	1	1	2	2	4	3	2	2	3	1	1	1	1	1	1	1	1	1	1	1	1	4	0	1	1	0	1	1	1	1	1	1	1	0	1	1	1	0	3	3	3	3	3	4	3	3	4	3	3
1	2	4	2	1	1	1	2	3	3	1	0	1	0	1	1	1	0	1	1	1	1	4	0	1	0	0	0	1	0	0	1	0	0	1	1	1	1	0	2	2	1	3	1	1	1	2	2	3	2
1	1	2	2	1	3	3	4	4	3	1	1	1	1	0	1	1	0	1	1	1	1	4	0	1	1	0	0	1	1	1	0	1	0	1	1	0	1	1	2	1	1	2	2	2	2	3	3	3	3
1	3	4	2	1	2	2	1	4	3	1	0	1	0	1	1	1	1	1	1	1	1	4	0	0	1	0	0	1	1	0	1	1	0	0	1	1	0	0	1	1	1	1	1	1	1	2	2	1	1
1	1	1	2	2	2	2	3	3	3	1	1	1	1	1	1	1	0	1	1	1	1	4	0	0	1	0	0	1	0	0	0	0	1	0	0	1	0	0	2	2	1	1	1	1	1	2	2	2	3
1	2	3	2	2	2	2	4	4	3	1	1	1	1	1	1	1	0	1	1	1	1	4	0	1	1	0	0	1	1	1	1	1	1	1	1	1	0	0	2	2	2	2	2	1	2	3	3	2	2
1	3	5	2	1	2	2	2	2	3	1	1	1	1	1	1	1	1	1	1	1	1	4	1	0	1	0	0	1	0	1	1	1	0	0	1	1	1	0	1	1	1	1	1	1	1	2	3	2	3
1	3	5	2	1	2	1	2	2	3	1	1	1	1	1	1	1	0	1	1	1	1	4	0	1	1	0	0	1	1	0	1	1	1	1	1	1	1	0	1	1	1	1	1	1	1	2	2	2	2
1	1	2	2	2	2	1	4	3	1	1	1	0	0	1	1	0	1	1	1	1	1	4	0	1	1	1	1	1	1	1	1	1	0	0	1	1	0	0	2	3	1	1	1	1	2	1	3	2	2
1	1	1	2	2	2	2	3	4	3	1	0	1	0	1	1	1	1	1	1	1	1	4	0	1	1	0	0	1	1	1	1	1	1	1	1	1	1	0	2	2	1	2	2	1	2	2	2	2	3
1	1	2	2	1	1	1	3	3	3	1	1	1	1	1	1	1	1	1	1	1	1	4	0	1	1	0	0	1	1	1	1	1	0	1	1	1	0	0	2	2	1	1	1	1	2	2	3	2	2
1	2	2	2	2	2	2	2	2	3	1	0	0	0	1	1	0	0	1	1	1	1	4	0	0	1	0	0	1	0	0	1	0	0	0	1	1	0	0	1	1	1	1	1	1	1	2	3	2	2
1	3	4	2	2	3	1	2	2	3	1	1	1	1	1	1	1	1	1	1	1	1	4	0	0	1	0	0	1	1	1	1	1	1	1	1	1	1	1	1	1	1	1	1	1	1	2	2	2	2
1	1	1	2	2	2	2	2	3	1	1	1	1	1	1	1	1	1	1	1	1	1	4	0	0	1	0	0	1	1	1	1	1	1	1	1	1	1	1	2	2	2	2	2	2	2	2	2	2	2
1	3	4	2	2	3	1	2	2	3	1	1	1	1	1	1	1	1	1	1	1	1	4	0	0	1	0	0	1	1	1	1	1	1	1	1	1	1	1	1	1	1	1	1	1	1	2	2	2	2
1	1	1	2	2	4	4	4	4	3	1	1	1	1	1	1	1	0	1	1	1	1	4	0	1	1	0	0	1	0	1	1	0	1	0	1	1	1	1	3	3	1	1	2	2	2	3	4	4	4
1	1	2	2	2	2	2	3	3	3	1	1	1	1	1	1	1	1	1	1	1	1	4	1	1	1	0	0	1	1	0	1	1	0	0	1	1	1	0	2	2	1	1	1	1	1	2	2	2	2
1	1	2	2	2	3	3	3	3	3	1	1	1	1	1	1	1	0	1	1	1	1	4	0	0	1	0	0	0	1	1	1	1	0	0	1	0	1	0	3	1	1	1	1	1	1	2	2	2	2
1	2	2	2	2	3	2	3	3	3	1	0	1	0	0	0	1	1	1	1	1	1	4	0	1	1	0	0	1	0	1	1	1	0	0	1	1	0	0	1	2	1	1	1	1	1	2	2	2	2
1	3	5	2	2	3	3	3	3	3	1	1	1	0	1	1	1	0	1	1	1	1	4	1	0	0	0	0	1	0	0	1	1	0	0	1	1	0	0	1	1	1	1	1	1	1	2	3	2	2
1	1	1	2	1	3	3	4	4	1	1	0	1	1	1	1	1	0	1	1	1	1	4	1	0	1	0	0	1	1	0	1	1	0	1	1	1	0	0	3	3	2	2	2	2	2	2	3	3	3
1	2	3	2	2	2	2	3	2	3	1	1	1	1	1	1	1	0	1	1	1	1	4	0	1	1	0	0	1	0	1	1	1	1	0	1	0	1	1	1	1	1	1	1	1	1	2	3	2	2
1	2	2	2	1	2	2	4	4	3	1	1	1	1	1	1	1	1	1	1	1	1	4	0	0	1	0	0	1	0	0	1	0	1	0	1	1	1	0	1	1	1	1	1	1	1	1	1	1	1
1	2	3	2	1	2	2	2	2	1	1	1	1	1	1	1	1	0	1	1	1	1	4	0	1	1	0	0	1	1	1	1	1	1	0	1	1	1	0	1	1	1	1	1	1	1	2	2	2	2
1	1	1	2	2	3	3	3	3	3	1	1	1	1	1	1	1	1	1	1	1	1	4	0	1	1	0	0	1	0	1	1	1	0	0	1	1	1	0	2	2	2	2	2	2	2	2	2	2	2
1	3	5	2	1	3	3	4	4	3	1	1	1	1	1	1	1	0	1	1	1	1	4	0	1	1	0	0	1	1	1	1	0	0	1	1	0	1	0	1	1	1	1	1	1	1	2	3	2	3
1	2	3	2	2	1	1	3	3	3	1	1	1	1	1	1	1	0	1	1	1	1	4	0	0	1	0	1	1	0	1	1	1	1	1	0	1	0	1	2	2	1	1	1	1	1	3	3	3	3
1	2	3	2	2	3	3	4	4	1	1	0	1	1	1	1	1	0	1	1	1	1	4	0	1	0	0	0	1	0	0	0	1	0	0	1	0	0	0	1	1	1	1	1	1	1	2	3	2	2
1	2	4	2	1	3	1	4	4	3	1	0	0	0	1	1	1	1	1	1	1	1	4	0	0	1	0	1	0	1	1	1	1	0	0	1	1	1	0	1	1	1	1	1	1	1	3	3	3	3
1	1	1	2	2	3	3	2	3	3	1	1	1	1	1	1	1	0	1	1	1	1	4	0	1	1	0	1	0	0	1	1	1	1	0	1	1	1	0	1	1	1	1	1	1	1	2	3	2	2
1	4	5	2	2	3	3	4	4	3	1	0	1	0	1	1	1	0	1	1	1	1	4	1	1	1	0	0	1	1	0	1	1	1	1	1	1	1	0	1	1	1	1	1	1	1	3	4	3	3
1	1	1	2	2	3	3	3	3	3	1	1	1	1	1	1	1	1	1	1	1	1	4	0	1	0	0	0	0	1	0	1	0	0	0	1	1	0	0	1	1	1	1	1	2	1	3	3	2	3
1	1	1	2	2	3	3	3	3	3	1	1	1	1	1	1	1	0	1	1	1	1	4	0	1	0	0	0	1	0	1	1	0	1	0	1	1	0	0	1	1	1	1	1	1	1	3	3	1	2
1	2	3	2	2	3	3	3	4	1	1	1	1	1	1	0	1	1	1	1	1	1	4	0	0	1	0	0	1	0	0	1	0	0	0	1	1	0	0	2	1	1	1	1	1	1	3	3	3	3
1	4	5	2	2	3	3	3	3	1	1	1	1	1	1	1	1	0	1	1	1	1	4	0	0	1	0	0	1	0	0	1	0	0	1	1	1	1	1	2	2	2	2	1	1	2	2	3	2	4
1	1	1	2	2	2	3	3	3	3	1	1	0	0	1	1	1	1	1	1	1	1	4	0	0	1	0	0	1	0	0	0	1	0	0	1	0	0	0	2	2	2	2	2	2	2	2	2	2	2
1	4	5	2	2	3	3	3	3	3	1	1	1	0	1	0	1	1	1	1	1	1	4	1	1	1	0	0	1	0	1	1	1	1	0	1	1	1	0	1	1	1	1	1	1	1	2	2	2	2
1	1	1	2	2	3	3	3	3	1	1	1	1	1	1	1	1	0	1	1	1	1	4	0	1	0	0	0	1	0	1	0	1	1	0	1	0	1	1	2	2	2	2	2	2	2	2	2	2	2
1	3	5	1	1	3	3	4	4	3	1	1	1	1	1	1	1	1	1	1	1	1	4	0	0	1	0	0	1	1	1	1	1	1	1	1	1	1	1	1	1	1	1	1	1	1	2	3	3	3
1	2	4	1	1	3	3	3	3	3	1	1	1	1	1	1	0	0	1	1	1	1	4	0	1	1	0	0	0	1	1	1	0	1	1	1	1	0	0	2	1	1	1	1	1	1	2	2	1	4
1	1	2	2	2	3	3	3	3	3	1	1	1	0	1	1	1	1	1	1	1	1	4	0	1	1	0	0	1	0	1	1	1	0	0	1	1	0	1	1	1	1	1	1	1	1	2	2	2	2
1	1	2	2	2	2	2	2	2	3	1	1	1	1	1	1	1	1	1	1	1	1	4	0	1	1	0	0	1	0	1	1	1	1	1	1	1	1	1	2	2	2	2	2	2	3	2	2	2	2
1	2	4	2	1	3	3	3	4	3	1	1	1	1	1	1	1	0	1	1	1	1	4	0	1	1	0	0	1	1	0	1	1	1	0	1	0	0	0	1	1	1	1	1	1	1	3	3	3	3
1	2	4	2	2	2	1	2	1	3	1	1	1	1	1	1	1	1	1	1	1	1	4	0	0	1	0	0	1	0	1	1	0	0	0	1	0	0	0	1	1	1	1	1	1	1	1	2	2	2
1	1	1	2	2	2	2	3	3	3	1	1	1	1	1	1	1	1	1	1	1	1	4	0	1	0	0	0	1	0	1	1	1	0	1	1	1	0	0	1	1	1	1	1	1	1	3	3	2	2
1	1	2	2	1	2	2	2	2	3	1	1	1	1	1	1	1	1	1	1	1	1	4	1	1	1	0	0	1	1	1	1	1	1	1	1	1	1	1	2	2	2	2	2	2	2	2	2	2	2
1	3	4	2	2	3	3	4	3	1	1	1	0	1	0	1	1	1	1	1	1	1	4	0	1	1	0	0	1	0	1	1	1	0	0	1	0	1	0	1	1	1	1	1	1	1	3	3	1	2
1	4	5	2	2	3	3	3	3	1	1	1	1	0	1	1	1	1	1	1	1	1	4	0	1	1	0	0	1	1	1	1	1	1	1	1	1	1	0	1	1	2	1	1	1	1	1	2	1	2
1	2	5	2	2	2	2	2	2	3	1	1	1	1	1	1	1	1	1	1	1	1	4	0	0	1	0	0	1	1	1	1	0	1	0	1	1	1	1	1	1	1	1	1	1	1	2	3	1	2
1	2	3	2	1	1	2	2	2	1	1	1	1	1	1	1	1	1	1	1	1	1	4	1	1	1	0	0	1	1	1	1	1	1	1	1	1	1	1	1	1	1	1	1	1	1	1	1	1	1
1	1	2	2	1	3	2	3	4	3	1	1	1	1	1	1	1	1	1	1	1	1	4	0	1	1	0	0	1	0	1	1	1	0	0	1	1	1	0	3	3	3	3	3	2	3	2	2	2	3
1	2	3	1	1	2	2	3	3	3	1	1	1	0	1	1	1	0	1	1	0	1	4	0	0	1	0	0	0	1	0	1	0	1	0	1	0	1	1	1	1	1	1	1	1	1	1	1	1	1
1	1	2	2	1	2	2	2	3	3	1	1	1	1	1	1	1	1	1	1	1	1	4	0	1	1	0	0	1	0	1	1	1	1	0	1	1	1	1	1	1	1	1	1	1	1	2	2	1	2
1	2	3	2	2	3	4	4	4	3	1	1	1	1	1	1	1	1	1	1	1	1	4	0	0	1	0	0	0	1	1	1	0	0	1	1	1	1	1	1	1	1	1	1	1	1	3	4	3	3
1	1	2	2	2	3	3	3	3	3	1	1	1	1	1	1	1	0	1	1	1	1	4	0	1	1	0	0	0	1	1	0	1	1	0	1	1	0	0	2	2	2	2	2	2	2	2	3	2	2
1	1	1	2	1	3	3	3	3	3	0	1	0	0	1	0	0	0	1	1	1	1	4	0	0	1	0	0	0	0	1	1	1	0	0	1	1	1	0	1	1	1	1	1	1	1	3	2	2	2
1	4	5	2	1	1	1	1	1	1	1	1	1	1	1	1	1	1	1	1	1	1	4	0	0	1	0	0	0	1	0	1	0	1	0	1	1	1	1	1	1	1	1	1	1	1	1	1	1	1
1	3	5	2	2	3	3	3	3	3	1	1	1	1	1	1	1	1	1	1	1	1	4	1	1	1	0	1	1	1	1	1	1	1	1	1	1	1	1	3	3	3	3	3	2	3	2	3	2	3
1	2	3	2	1	2	2	3	2	3	1	1	1	1	1	1	1	1	1	1	1	1	4	1	1	1	0	0	1	1	0	1	1	0	0	1	1	1	1	1	1	1	1	1	1	1	2	2	2	2
1	2	3	2	2	3	3	3	3	3	1	1	1	1	1	1	1	1	1	1	1	1	4	0	1	1	0	0	1	0	1	1	1	1	1	1	1	0	0	1	1	1	1	1	1	1	1	3	3	3
2	2	2	2	2	1	1	2	1	3	0	0	1	0	1	1	1	0	1	1	1	1	4	0	1	1	0	0	1	0	1	0	1	1	0	1	1	1	0	1	1	1	1	1	1	1	2	3	1	1
1	1	1	2	1	2	2	2	2	3	1	1	1	1	1	1	1	1	1	1	1	1	4	0	1	1	0	0	1	0	1	1	1	0	0	1	1	0	0	2	2	2	2	1	1	1	2	2	2	2
1	2	3	2	1	2	2	2	3	3	1	1	1	1	1	1	1	1	1	1	1	1	4	0	1	1	0	0	1	1	1	1	0	0	1	1	0	1	1	2	2	1	1	1	1	1	2	2	2	2
1	2	4	1	1	1	1	3	1	3	1	0	1	1	1	1	0	0	1	1	1	1	4	0	1	1	0	0	1	0	0	1	0	1	1	1	0	1	0	1	1	1	1	1	1	1	2	2	1	1
1	2	2	2	1	2	2	3	3	1	1	1	1	1	1	1	1	1	1	1	1	1	4	0	1	1	0	0	1	1	1	1	1	1	0	1	1	1	1	2	2	2	2	2	3	3	3	2	2	2
1	1	2	2	2	2	2	2	2	1	1	1	0	0	1	1	1	1	1	1	1	1	4	0	0	1	0	0	1	0	1	1	1	1	1	1	1	1	1	1	1	1	1	1	1	1	2	2	2	2
1	2	4	1	1	1	1	1	1	3	1	0	1	1	1	1	1	0	1	1	1	1	4	0	1	1	0	0	1	1	1	1	1	1	1	1	1	1	0	1	1	1	1	1	1	1	1	1	1	1
1	3	5	2	1	2	2	2	2	3	1	1	1	1	0	1	1	1	1	1	1	1	4	0	0	1	0	0	1	0	1	1	1	1	0	1	1	1	1	1	1	1	1	1	1	1	1	2	1	1
1	4	5	2	1	2	2	3	2	3	1	0	1	0	0	0	1	1	1	1	1	1	4	0	1	1	0	0	1	0	1	1	0	0	1	1	0	1	0	1	1	1	1	1	1	1	2	2	3	3
1	1	1	2	2	3	3	3	4	3	1	0	1	1	0	1	1	1	1	1	1	1	4	0	1	0	0	0	1	0	0	0	0	1	0	1	1	1	0	2	2	2	2	2	2	1	3	4	2	2
1	2	2	2	2	2	3	3	3	3	1	0	1	0	1	1	0	0	1	1	1	1	3	0	1	1	0	1	1	0	0	1	0	1	0	1	0	1	0	1	1	1	1	1	1	1	1	1	3	1
1	1	2	2	2	2	2	2	3	3	1	0	1	1	0	1	1	1	1	1	1	1	4	0	1	1	0	0	1	0	1	1	1	1	1	1	0	1	0	1	1	1	1	1	1	1	2	2	2	2
1	2	4	2	1	2	2	2	2	3	1	1	1	1	1	1	1	1	1	1	1	1	2	0	0	1	0	0	1	0	1	1	0	1	1	1	1	0	0	1	1	1	1	1	1	1	2	2	2	2
1	1	1	1	2	3	3	3	2	1	1	1	1	1	1	1	1	1	1	1	1	1	4	0	1	1	0	0	1	1	1	1	1	0	0	1	1	1	0	1	1	1	1	1	1	1	2	2	2	1
1	2	2	2	1	1	1	2	3	3	1	0	0	0	1	1	1	1	1	1	1	1	4	0	0	1	0	0	1	1	1	0	0	0	1	1	0	1	0	1	1	1	1	1	1	1	2	2	2	2
1	3	3	2	2	3	1	3	3	3	1	1	1	1	1	1	1	0	1	1	1	1	4	0	1	1	0	0	1	0	1	1	0	1	0	1	1	0	0	1	1	1	1	1	1	1	1	2	1	2
1	2	3	2	1	2	3	3	3	3	1	1	1	0	1	1	1	0	1	1	1	1	4	0	1	1	0	0	1	1	1	0	1	1	0	1	1	0	0	2	2	2	2	2	1	2	2	2	2	2
1	3	5	2	1	1	2	2	1	3	1	1	1	1	1	1	1	1	1	1	1	1	4	0	1	1	0	0	1	1	1	1	1	1	1	1	1	1	1	2	2	2	2	2	2	2	2	2	2	2
1	2	4	2	1	3	3	3	3	3	1	1	1	1	1	1	1	0	1	1	1	1	4	0	1	0	0	0	0	1	0	1	1	1	1	1	1	1	1	1	1	1	1	1	1	1	2	2	2	3
1	2	4	2	2	2	2	3	4	3	1	1	1	1	1	1	1	0	1	1	1	1	4	0	1	0	0	0	1	1	1	1	0	1	1	1	0	1	1	2	2	2	2	2	2	2	2	2	2	2
2	3	4	2	2	3	3	3	4	3	1	1	1	1	1	1	1	1	1	1	1	1	4	0	1	1	0	0	1	1	1	1	0	1	0	1	1	1	0	1	1	1	1	2	2	1	2	3	3	2
1	1	1	2	1	3	2	3	3	3	1	1	1	1	1	1	1	1	1	1	1	1	4	0	1	1	0	0	1	0	1	1	1	0	0	1	1	1	1	2	2	1	2	1	2	3	2	2	2	2
1	3	5	2	2	3	3	3	3	3	1	1	1	1	1	1	1	1	1	1	1	1	4	0	1	1	0	0	1	1	1	1	1	1	1	1	1	0	0	2	2	2	2	2	1	1	3	3	1	3
1	3	5	1	1	2	2	1	2	3	1	1	1	1	1	1	1	1	1	1	1	1	4	0	1	1	0	0	1	0	1	1	1	1	1	1	0	1	0	2	2	2	2	2	2	2	2	2	2	3
1	2	2	2	1	1	1	1	1	3	1	1	1	0	1	0	1	0	1	1	0	1	4	1	0	1	0	0	1	1	0	1	0	1	1	1	1	1	1	1	1	1	1	1	1	1	2	1	1	3
1	3	4	2	1	2	2	3	4	3	1	0	1	1	1	1	1	0	1	1	1	1	4	0	1	0	0	0	0	1	0	0	1	0	0	1	1	0	0	1	1	1	1	1	1	1	3	3	2	2
1	1	1	2	2	3	3	3	3	1	1	1	1	1	1	1	1	0	1	1	1	1	4	0	0	1	0	0	0	0	1	1	1	0	0	1	1	0	0	1	1	1	1	1	1	1	2	3	3	3
1	2	3	2	2	2	3	4	4	3	1	1	1	1	1	1	1	0	1	1	1	1	4	0	1	0	0	0	0	0	1	1	1	0	0	1	0	1	0	1	1	1	1	1	1	1	2	4	2	2
1	1	1	2	2	3	2	2	2	1	1	1	1	1	1	1	1	1	1	1	1	1	4	0	1	0	0	0	1	0	1	1	0	0	0	1	0	0	0	1	1	1	1	1	3	2	3	4	2	2
1	1	1	2	1	2	2	2	2	3	1	1	1	1	1	1	1	1	1	1	1	1	4	0	1	1	0	0	1	1	1	1	1	1	1	1	1	1	1	2	2	2	2	2	2	3	2	2	2	2
1	2	3	2	2	3	3	3	3	3	1	0	1	0	0	1	1	1	1	1	1	1	4	1	1	1	0	0	1	1	1	1	1	1	1	1	1	1	1	1	1	1	1	1	1	1	2	3	2	2
1	3	3	2	2	2	2	2	3	3	1	1	1	1	1	1	0	0	1	1	1	1	4	1	0	1	0	0	1	1	0	1	1	0	0	1	1	1	0	2	1	2	2	2	2	2	2	3	2	3
1	2	3	2	2	3	3	3	3	3	1	1	1	1	1	1	1	0	1	1	1	1	4	0	1	1	0	0	1	0	1	1	0	1	0	1	1	0	0	2	2	1	1	1	1	1	3	3	3	3
1	3	5	2	2	3	3	3	3	3	1	1	1	1	1	1	1	1	1	1	1	1	4	0	1	1	0	0	1	1	1	1	0	0	1	1	1	1	1	1	1	1	1	1	2	2	2	2	2	2
1	2	4	1	1	1	1	2	2	3	1	1	1	1	1	1	1	0	1	1	1	1	4	0	1	1	0	0	1	1	0	1	1	0	0	1	1	0	0	1	1	1	1	1	1	1	2	2	2	2
1	2	2	2	2	3	2	3	3	3	1	1	1	1	1	1	1	1	1	1	1	1	4	0	0	1	0	0	1	0	0	1	1	1	1	1	1	1	1	2	2	2	2	2	1	1	2	2	2	2
1	1	1	2	2	3	2	2	3	3	1	1	1	1	1	1	1	1	1	1	1	1	4	0	0	1	0	0	1	0	0	1	1	0	0	1	1	1	1	1	1	1	1	1	1	1	2	2	2	2
1	2	4	2	1	3	3	4	3	3	1	1	1	1	1	0	1	0	1	1	1	1	4	0	1	1	0	0	1	1	1	1	0	1	0	1	1	1	1	1	1	1	1	1	1	1	3	3	3	2
1	3	4	2	1	3	3	3	3	3	1	1	1	1	1	1	1	1	1	1	1	1	4	0	1	1	0	0	1	0	0	1	0	0	1	1	0	1	0	2	1	1	1	1	2	2	2	2	2	2
1	1	1	2	2	3	3	4	4	3	1	1	1	1	1	1	1	0	1	1	1	1	4	0	1	1	0	0	1	1	1	1	0	0	0	1	1	1	0	1	1	2	1	1	1	1	3	3	2	3
1	2	3	2	2	3	3	3	3	3	1	0	0	0	1	1	1	1	1	1	1	1	4	1	1	1	0	1	1	1	1	1	1	1	1	1	1	1	1	1	1	1	1	1	1	1	3	3	3	2
1	2	2	2	2	3	3	2	2	3	1	1	1	1	1	1	1	1	1	1	1	1	4	0	1	1	0	0	0	1	1	1	1	1	1	1	1	1	0	2	2	1	1	1	1	1	2	2	1	1
1	1	2	2	2	3	3	3	4	3	1	1	1	1	1	1	1	1	1	1	1	1	3	0	0	1	0	0	1	0	0	1	1	1	0	0	1	0	0	2	2	2	2	2	2	2	2	3	2	2
1	1	1	2	2	3	2	3	3	3	1	1	1	1	1	1	1	0	1	1	1	1	4	1	1	1	0	0	1	0	1	1	1	1	1	1	1	1	0	2	2	2	1	1	1	4	2	3	2	2
1	2	3	2	2	2	2	2	2	3	1	1	0	0	0	1	1	0	1	1	1	1	4	0	1	1	0	0	1	1	0	1	0	1	0	1	0	1	0	1	1	1	1	1	1	1	2	3	2	2
1	1	1	2	2	3	4	4	4	3	1	0	0	0	1	1	0	1	1	1	1	1	4	1	1	1	0	0	1	1	1	1	1	1	0	1	0	1	1	2	2	2	2	2	1	1	3	3	1	2
1	3	5	2	1	3	3	3	3	3	1	0	0	1	1	1	1	0	1	1	1	1	4	1	1	1	0	0	1	1	1	1	0	0	1	1	0	1	0	3	3	3	3	1	1	1	2	3	1	4
1	3	5	2	2	3	3	3	3	3	1	1	1	1	1	1	1	0	1	1	1	1	4	0	1	1	0	0	1	1	1	1	0	0	0	1	1	0	0	1	1	1	1	1	1	1	3	3	3	3
1	1	1	2	2	2	3	3	3	3	1	1	1	1	1	1	1	1	1	1	1	1	4	0	1	1	0	0	0	1	1	1	0	1	0	1	0	1	0	2	1	1	1	1	2	1	2	4	3	1
1	2	3	2	2	3	3	4	4	3	1	1	1	0	1	1	1	1	1	1	1	1	4	0	1	0	0	0	1	0	1	1	1	1	0	1	1	1	1	1	1	1	1	2	2	2	3	3	1	2
1	1	1	2	1	1	1	1	1	1	1	1	1	1	1	1	1	1	1	1	1	1	4	0	1	0	0	0	1	1	0	1	0	0	0	1	1	1	0	1	1	1	1	1	1	1	1	1	1	1
1	3	4	2	2	3	4	4	4	4	1	1	1	1	1	1	1	1	1	1	1	1	4	0	0	1	0	0	0	0	1	1	1	1	0	0	1	0	0	2	2	1	1	2	1	1	3	3	3	3
1	1	1	2	2	2	2	3	4	3	1	1	1	1	1	1	1	1	1	1	1	1	4	0	1	0	0	0	1	0	0	1	1	1	0	1	1	0	0	1	1	1	1	1	1	1	2	3	1	2
1	4	5	2	1	3	3	3	3	1	1	1	1	1	1	1	1	1	1	1	1	1	4	0	1	1	0	0	0	1	1	1	0	1	0	1	1	1	0	2	2	2	2	2	1	1	2	3	2	2
1	2	3	2	2	4	4	4	4	3	1	1	1	0	1	1	1	1	1	1	1	1	4	0	1	1	0	0	1	0	1	1	0	1	1	1	1	1	0	1	1	1	1	1	1	1	3	3	3	3
1	1	2	2	2	3	3	3	3	3	1	1	1	1	1	1	1	0	1	1	1	1	4	0	0	1	0	0	1	0	0	1	1	0	0	1	1	1	1	1	1	1	1	1	1	1	2	4	2	2
1	2	3	2	1	1	1	1	1	3	1	1	1	0	1	1	1	0	1	1	1	1	4	0	1	1	0	0	0	1	1	1	0	1	1	1	1	1	0	1	1	1	1	1	1	1	1	2	2	2
1	2	4	2	2	3	3	4	4	3	1	1	1	1	1	1	1	1	1	1	1	1	4	0	1	0	0	0	0	1	1	1	1	1	1	1	1	1	0	3	2	1	1	1	1	1	3	3	2	3
1	2	3	2	1	2	2	3	2	3	1	1	1	1	1	1	1	1	1	1	1	1	4	0	1	1	0	0	0	1	1	1	1	1	1	1	1	0	0	2	1	1	1	1	1	1	2	3	2	2
1	1	1	2	2	3	2	2	1	1	1	1	1	1	1	1	1	1	1	1	1	1	4	0	0	1	0	0	1	1	1	1	1	1	0	1	1	1	0	1	1	1	1	1	1	1	2	2	2	2
1	2	4	2	1	1	1	2	3	3	1	0	1	1	1	1	1	1	1	1	1	1	4	0	1	1	0	0	1	1	1	1	0	1	0	1	0	1	1	1	1	1	1	1	1	1	2	2	2	2
1	2	3	2	2	3	3	4	4	3	1	1	1	1	1	1	1	0	1	1	1	1	4	0	1	1	0	0	1	0	1	1	0	1	1	1	1	0	0	1	1	1	1	1	1	1	2	3	3	3
1	2	3	2	2	3	3	4	4	3	1	1	1	1	1	1	1	1	1	1	1	1	4	0	1	0	0	0	0	0	1	1	1	0	1	1	1	1	0	1	1	1	1	1	1	1	3	3	3	4
1	2	3	2	2	2	2	2	2	1	1	1	1	1	1	1	1	0	1	1	1	1	4	0	1	1	0	0	1	0	1	1	1	1	1	1	1	1	0	1	1	1	1	1	1	2	2	3	2	1
1	4	5	2	1	2	2	2	3	3	0	0	1	0	1	1	1	0	1	1	1	1	4	0	1	1	0	0	1	1	1	1	1	1	0	1	1	1	1	2	1	1	1	1	1	1	2	2	2	2
1	1	1	2	2	3	3	3	3	3	1	1	1	1	1	1	1	1	1	1	1	1	4	0	0	1	0	0	0	1	0	1	0	1	0	0	1	0	0	2	2	1	2	1	1	1	3	3	3	3
1	1	2	2	2	3	3	4	4	3	1	1	1	1	1	1	1	1	1	1	1	1	4	0	0	1	0	0	1	0	1	1	0	1	1	1	1	0	0	1	1	1	2	1	1	1	2	3	2	2
1	2	3	2	2	3	3	3	4	3	1	1	1	0	1	1	1	0	1	1	1	1	4	0	0	1	0	0	1	0	0	0	0	1	0	1	1	0	0	1	1	1	1	1	1	1	2	3	2	2
1	2	2	2	2	3	3	4	4	3	1	0	1	1	1	1	1	0	1	1	1	1	4	0	0	1	0	0	0	1	1	1	0	1	0	1	1	0	0	2	2	3	2	1	1	3	3	4	4	2
1	2	3	2	2	3	3	3	4	3	1	1	1	1	1	1	1	0	1	1	1	1	4	0	1	1	0	0	0	1	1	1	1	0	1	1	1	0	0	1	1	1	2	1	1	1	2	3	2	2
1	1	2	2	2	3	3	3	3	3	1	1	1	1	1	1	1	1	1	1	1	1	4	0	1	1	0	0	1	0	1	1	1	0	0	1	0	1	0	2	2	2	2	2	2	2	2	2	2	2
1	2	3	2	2	3	3	3	3	3	0	0	1	0	1	1	1	1	1	1	1	1	4	1	1	1	0	0	1	0	0	1	1	1	1	1	1	1	1	1	1	1	2	2	2	2	2	2	2	2
1	2	2	2	2	2	1	2	2	3	1	1	1	0	1	1	1	1	1	1	1	1	4	0	1	0	0	0	1	0	1	1	0	1	0	1	1	0	0	1	1	1	1	1	1	1	2	3	2	2
1	2	3	2	2	3	3	4	4	3	1	1	1	1	1	1	1	0	1	1	1	1	4	0	1	1	0	0	1	0	1	1	1	0	1	1	0	1	1	1	1	1	1	1	1	1	3	3	2	2
1	1	2	2	2	3	2	3	3	3	1	0	1	0	1	1	1	1	0	1	1	1	4	0	0	1	0	0	0	1	0	0	1	0	0	0	1	0	0	2	2	2	2	2	2	2	2	2	2	4
1	2	2	2	2	3	2	3	2	3	1	1	1	1	1	1	1	1	1	1	1	1	4	0	1	0	0	0	1	0	0	1	0	0	0	1	1	0	0	1	1	1	1	1	1	1	2	2	2	2
1	2	2	2	2	3	3	3	3	1	1	1	1	1	1	1	1	1	1	1	1	1	4	0	1	1	0	0	1	1	1	1	1	1	0	1	1	1	0	1	1	1	1	1	1	1	3	3	3	3
1	1	1	2	2	3	3	3	3	2	1	1	1	1	1	1	1	1	1	1	1	1	4	1	1	1	0	1	1	1	1	1	1	1	1	1	1	1	1	1	1	1	1	1	1	1	2	2	2	2
1	2	3	2	2	3	3	4	4	1	1	0	1	1	1	1	1	0	1	1	1	1	4	0	0	1	0	0	1	0	1	1	0	1	0	1	0	0	0	2	2	1	1	1	1	1	3	3	3	4
1	3	5	2	2	3	3	4	4	3	1	1	1	1	1	1	1	0	1	1	1	1	4	0	1	1	0	0	1	1	0	1	1	1	0	1	1	0	0	2	2	1	1	1	1	2	3	3	3	3
1	1	2	2	2	2	2	3	3	3	1	1	1	1	1	1	1	0	1	1	1	1	4	0	1	1	0	0	0	1	1	1	1	1	0	1	1	1	1	1	1	1	1	1	1	1	2	1	1	1
1	1	2	2	2	2	2	2	2	3	1	1	1	1	1	1	1	1	1	1	1	1	4	1	1	1	0	0	1	0	1	1	1	0	0	1	1	0	0	2	2	2	2	2	2	2	3	2	2	2
1	2	3	2	2	3	3	3	3	3	1	0	1	0	1	1	1	0	1	1	1	1	4	0	1	1	0	0	0	1	1	1	1	1	0	0	1	0	0	1	1	1	1	1	1	1	2	3	2	3
1	2	4	2	2	2	2	4	4	3	1	0	1	0	1	1	1	0	1	1	1	1	4	0	1	1	0	0	1	0	0	1	0	1	1	1	0	1	0	1	1	1	1	1	1	1	2	3	3	1
1	2	2	2	2	3	3	4	4	3	1	1	1	0	1	1	1	1	1	1	1	1	4	0	0	1	0	0	1	0	0	1	1	0	0	1	0	1	1	3	2	2	2	2	1	1	3	3	3	3
1	2	2	2	1	3	2	4	3	3	1	1	1	1	1	1	1	1	1	1	1	1	4	1	1	1	0	0	1	0	1	1	1	1	1	1	1	0	0	1	1	1	1	1	1	1	2	3	1	1
1	1	1	2	1	3	3	4	4	3	1	0	1	1	1	1	1	0	1	1	1	1	4	0	1	1	0	0	1	1	1	1	1	0	0	1	1	0	0	1	1	1	2	1	1	1	3	3	2	2
1	2	2	2	2	2	2	2	2	3	1	1	1	1	1	1	1	1	1	1	1	1	4	1	1	1	1	0	1	0	1	1	1	1	1	1	1	1	1	2	1	1	1	1	1	1	1	1	1	1
1	2	2	2	1	2	3	3	4	3	1	1	1	1	1	1	1	1	1	1	1	1	4	1	1	1	0	1	1	1	1	1	1	1	1	1	1	1	1	2	2	2	2	2	2	2	2	2	2	2
2	1	2	2	1	2	2	2	2	3	1	1	1	1	1	1	1	0	1	1	1	1	4	0	1	1	0	0	0	1	1	1	1	1	1	1	1	1	0	2	2	2	2	2	2	2	2	2	2	2
1	2	3	2	2	3	3	4	4	3	1	1	1	1	1	1	1	1	1	1	1	1	4	0	1	0	0	0	1	0	0	1	0	0	1	1	1	1	0	2	2	2	2	2	2	2	3	4	3	3
1	1	2	1	2	2	4	3	4	3	1	1	1	1	1	1	1	0	1	1	1	1	4	0	1	0	0	1	1	0	1	1	0	1	0	1	1	0	0	1	1	1	1	1	1	1	3	3	3	3
1	1	2	2	2	3	3	3	3	3	1	1	1	1	1	1	1	1	1	1	1	1	4	0	1	1	0	0	1	0	1	1	1	1	1	1	0	1	0	1	1	1	1	1	1	1	2	4	2	2
1	2	3	2	2	2	2	2	2	3	1	1	1	1	0	1	1	1	1	1	1	1	4	0	1	1	0	0	1	0	0	1	1	1	1	1	1	1	0	2	2	2	1	1	1	1	2	2	1	1
1	1	1	2	2	2	2	2	2	3	1	1	1	1	1	1	1	1	1	1	1	1	4	1	1	1	0	0	1	1	1	1	1	0	0	1	1	1	1	1	1	1	1	1	1	1	2	2	2	2
1	2	3	2	1	3	2	4	4	3	1	1	1	1	1	1	1	0	1	1	1	1	4	0	1	1	0	0	1	0	1	1	0	0	1	1	1	0	0	1	1	1	1	1	1	1	3	3	3	2
1	3	5	2	2	2	2	3	3	3	1	0	1	0	1	1	1	0	1	1	1	1	4	0	1	1	0	0	1	0	1	1	1	1	1	1	1	1	0	1	1	1	1	1	1	1	2	3	2	2
1	2	3	2	2	3	2	3	4	3	1	1	1	1	1	1	1	0	1	1	1	1	4	0	0	1	0	0	1	0	1	1	0	1	1	1	1	0	0	1	1	1	2	1	1	1	2	3	1	2
1	1	1	2	2	2	3	3	3	3	1	1	1	1	1	1	1	1	1	1	1	1	4	0	1	0	0	0	1	1	1	1	1	0	1	1	1	0	0	1	1	1	1	1	1	1	2	3	2	2
1	1	1	2	2	2	2	4	3	3	1	1	1	1	1	1	0	0	1	1	1	1	4	0	0	1	0	0	1	1	1	0	1	0	1	1	0	0	0	1	1	1	1	1	1	1	2	3	1	2
1	2	3	2	2	3	3	4	4	3	1	0	1	0	0	1	1	1	1	1	0	1	4	0	0	1	0	0	0	1	0	1	0	0	0	1	1	0	0	1	1	1	1	1	1	1	3	4	3	2
1	2	2	2	2	3	3	4	4	1	1	1	1	1	1	1	1	1	1	1	1	1	4	0	0	1	0	0	1	0	1	1	0	0	1	1	0	0	0	1	1	1	1	1	1	1	3	3	1	1
1	2	2	2	2	3	3	3	3	1	1	0	0	0	1	1	1	0	1	1	1	1	4	0	1	1	0	0	1	0	1	1	1	0	1	1	1	1	1	1	1	1	1	1	1	1	3	3	3	3
1	2	4	2	2	4	4	4	4	3	1	1	1	0	0	1	1	1	1	1	1	1	4	0	1	1	0	0	1	1	1	1	1	1	0	1	0	1	0	2	2	1	1	1	2	1	3	4	3	3
1	2	4	2	1	2	2	4	4	3	1	1	1	1	1	1	1	0	1	1	1	1	4	0	1	1	0	0	0	0	1	0	1	0	0	1	0	0	0	1	1	1	1	1	1	1	3	4	1	1
1	4	5	2	1	1	1	1	1	3	1	1	1	1	0	0	1	1	1	1	1	1	4	1	1	1	0	0	1	1	1	1	1	1	1	1	1	1	0	1	1	1	1	1	1	1	1	1	1	1
1	3	5	2	2	2	2	2	4	3	1	1	1	1	1	1	1	1	1	1	1	1	4	0	1	1	0	0	1	0	1	1	0	1	1	1	1	1	1	1	1	1	1	1	2	1	2	3	2	1
1	3	5	2	1	3	3	3	3	3	1	1	1	1	1	1	1	1	1	1	1	1	4	0	0	1	0	0	1	0	0	1	0	0	0	1	1	0	0	1	1	1	2	1	1	1	3	3	3	3
1	3	5	2	1	2	2	2	2	3	1	1	1	0	1	1	1	0	1	1	1	1	4	0	1	0	0	0	1	1	0	1	0	1	0	1	1	1	1	1	1	1	1	1	1	1	2	3	2	1
1	1	2	2	2	3	3	4	4	3	1	1	0	1	1	1	1	0	1	1	1	1	4	0	1	1	0	0	1	0	1	0	0	0	1	1	1	0	0	2	2	1	2	2	2	1	2	3	2	2
1	2	2	2	1	3	2	4	4	3	1	1	1	1	1	1	1	0	1	1	1	1	4	0	1	0	0	0	0	0	1	1	0	1	1	1	0	0	0	2	2	1	1	1	1	1	2	2	3	3
1	1	2	2	1	3	3	4	4	3	1	0	1	1	1	1	1	0	1	1	1	1	4	0	1	1	0	0	1	0	1	1	1	0	0	1	1	1	0	2	2	1	1	1	1	1	3	3	2	2
1	1	1	2	1	2	2	2	3	3	1	1	1	0	1	1	1	0	1	1	1	1	4	0	1	0	0	0	1	1	1	1	0	1	1	1	1	0	0	1	1	1	1	1	1	1	2	2	2	3
2	1	2	2	1	1	2	1	2	3	1	1	1	1	1	1	1	1	1	1	1	1	4	0	0	1	0	0	0	0	1	1	1	0	1	1	1	1	1	1	1	1	1	1	1	1	2	2	2	1
1	2	3	2	2	3	3	3	4	3	1	1	1	1	1	1	1	0	1	1	1	1	4	0	0	1	0	0	1	0	0	1	0	1	1	0	1	1	0	1	1	1	1	1	1	1	3	3	3	3
1	1	2	2	2	3	2	3	4	3	1	0	1	1	1	1	0	0	1	1	1	1	4	0	0	1	0	1	1	1	1	1	1	1	0	1	1	0	0	2	1	2	2	2	1	1	2	3	3	2
1	2	4	2	1	3	3	3	4	3	1	1	1	1	1	1	1	0	1	1	1	1	4	0	1	0	0	0	0	0	1	0	1	0	1	1	1	0	0	1	1	1	1	1	1	1	2	3	2	2
1	2	3	2	2	3	2	4	4	3	1	1	1	1	1	1	1	0	1	1	1	1	4	0	0	1	0	0	1	0	1	1	0	0	0	1	1	0	0	1	1	1	1	1	1	1	2	3	1	2
1	3	4	2	2	3	3	4	4	1	1	1	1	0	1	1	0	0	1	0	1	0	4	0	0	1	0	0	1	0	1	1	0	0	1	1	0	0	0	1	1	1	1	1	1	1	3	3	3	3
1	3	5	2	2	1	1	1	1	3	1	1	1	1	1	1	1	0	1	1	1	1	4	1	1	1	0	0	1	1	1	1	1	1	0	1	0	1	0	1	1	1	1	1	1	1	3	2	2	2
1	1	1	2	2	3	2	3	3	3	1	1	1	1	0	1	1	1	1	1	1	0	4	0	0	1	0	0	0	0	1	0	1	1	0	1	1	0	0	2	2	1	2	1	1	2	2	3	3	2
2	1	1	2	2	2	2	3	2	3	1	0	1	1	1	1	1	0	1	1	1	1	4	1	1	1	0	0	1	0	1	1	1	1	0	1	1	0	0	1	1	1	1	1	1	1	2	3	2	3
1	1	1	2	2	3	2	3	3	3	1	1	1	1	1	1	1	0	1	1	1	1	4	0	0	1	0	0	1	1	0	1	1	1	1	1	1	0	0	2	2	1	1	1	1	1	3	4	3	2
1	1	2	2	2	1	1	3	4	3	1	0	0	0	1	1	1	0	1	1	1	1	4	0	1	1	0	0	1	0	1	1	1	1	0	1	1	0	0	1	1	1	1	1	1	1	2	3	2	2
1	1	2	2	1	3	3	4	4	3	1	1	1	1	1	1	1	1	1	1	1	1	4	0	1	1	0	0	1	0	1	0	1	1	0	1	1	0	0	2	1	1	1	1	1	1	3	3	2	2
1	2	3	2	2	3	3	4	4	3	1	0	1	1	1	1	1	0	1	1	1	1	4	0	0	1	0	0	0	0	1	1	0	1	1	1	0	1	1	2	2	2	2	2	2	2	2	4	2	2
1	2	3	2	2	3	3	4	4	3	1	1	1	0	1	1	1	1	1	1	1	1	4	0	1	1	0	1	0	0	1	1	1	0	1	1	0	1	0	1	1	1	1	1	1	1	2	3	3	2
1	3	4	2	2	3	2	2	2	3	1	0	0	0	1	0	0	0	1	1	1	1	4	0	1	0	0	0	0	0	1	1	0	0	0	1	0	0	0	1	1	1	1	1	1	1	1	1	1	1
1	1	1	2	2	3	3	4	3	3	1	1	1	1	1	1	1	1	1	1	1	1	4	1	1	1	0	0	1	1	1	1	1	0	1	1	1	1	0	1	1	1	1	1	1	1	3	3	3	3
1	2	4	2	1	3	3	4	4	3	1	1	1	1	1	1	1	1	1	1	1	1	4	0	1	1	0	0	1	0	1	1	0	1	1	1	1	1	0	1	1	1	1	1	1	1	2	3	2	2
1	1	1	2	2	3	3	3	3	3	0	0	1	0	0	0	1	0	0	1	1	0	3	0	1	1	0	0	1	1	0	0	0	1	0	1	0	0	0	3	2	1	2	1	2	2	3	3	3	3
1	2	3	2	2	2	2	2	2	3	1	1	1	1	1	1	1	1	1	1	1	1	4	0	1	1	0	0	1	1	1	1	1	0	0	1	0	1	0	1	1	1	1	1	1	1	2	2	2	2
2	1	1	2	2	3	2	3	4	3	1	1	1	1	1	1	1	0	1	1	1	1	4	0	1	0	0	0	1	1	1	1	1	0	0	1	1	0	1	2	1	1	2	2	1	3	4	4	4	3
1	2	3	2	2	3	3	4	4	3	1	1	1	1	1	1	1	1	1	1	1	1	4	0	1	0	0	0	1	0	0	0	1	0	0	1	1	0	0	1	1	1	1	1	1	1	2	3	2	2
1	2	3	2	2	3	2	3	4	3	1	0	1	0	1	1	1	0	1	1	1	1	4	0	0	1	0	0	1	0	0	1	0	1	0	1	1	0	0	1	1	1	1	1	1	1	3	3	3	2
1	2	2	2	1	2	2	2	2	3	1	1	1	1	0	0	1	1	1	1	1	1	4	0	0	1	0	0	1	0	0	1	1	0	0	1	1	0	0	1	1	1	1	1	1	1	2	2	1	2
1	3	4	2	2	3	3	4	4	3	1	0	1	1	1	1	1	0	1	1	1	1	4	0	1	0	0	0	1	1	1	1	0	0	1	1	1	0	0	1	1	1	1	1	1	1	4	4	3	2
1	2	3	2	2	2	2	4	4	3	1	1	1	0	1	1	1	1	1	1	1	1	4	0	1	1	0	0	1	0	1	1	1	1	0	1	1	0	0	1	1	1	1	1	1	1	2	3	1	2
1	1	2	2	1	2	1	2	2	3	1	1	1	1	1	1	1	1	1	1	1	1	4	0	1	0	0	0	0	0	1	1	0	1	1	1	0	0	0	1	1	1	1	1	1	1	1	2	2	2
1	1	1	2	2	2	3	3	3	3	1	1	1	1	1	1	1	1	1	1	1	1	4	0	0	1	0	1	0	1	1	1	1	1	1	1	1	1	1	2	2	2	2	3	3	3	2	3	2	2
1	2	4	2	1	3	1	1	1	3	1	1	1	1	1	1	1	1	1	1	1	1	4	0	1	0	0	0	1	0	1	1	1	0	0	1	0	1	1	1	1	1	1	1	1	1	1	1	1	1
1	2	3	2	1	1	1	1	1	3	1	1	1	1	1	1	1	0	1	1	1	1	4	0	1	1	0	0	1	0	1	1	1	1	1	1	1	1	0	1	1	1	1	1	1	1	2	2	1	1
1	2	4	2	1	2	2	1	1	3	1	0	1	0	1	1	1	1	1	1	1	1	4	0	1	1	0	0	1	0	1	1	1	0	0	1	1	0	0	1	1	1	1	1	1	1	1	2	2	2
2	1	1	2	2	3	2	2	4	3	1	1	1	1	1	1	1	1	1	1	1	1	3	0	1	1	0	0	1	0	1	1	1	1	0	1	1	0	0	1	1	1	1	1	1	1	2	4	1	2
1	2	3	2	1	3	3	4	4	3	1	1	1	1	1	1	1	0	1	1	1	1	4	0	1	1	0	0	1	1	1	1	0	1	0	1	0	1	1	2	2	2	2	2	2	2	2	2	2	2
1	2	3	2	2	3	2	2	3	3	1	1	1	1	1	1	1	1	1	1	1	1	4	0	0	1	0	0	1	0	0	0	1	0	1	0	1	0	0	2	1	1	1	1	1	1	2	2	2	2
1	1	1	2	2	3	4	4	4	3	1	1	1	1	1	1	1	0	1	1	1	1	3	0	0	1	0	0	1	0	0	0	1	1	0	1	0	1	0	3	2	1	2	1	2	2	3	4	4	4
1	1	1	2	1	2	2	2	2	3	1	1	1	1	1	1	1	0	1	1	1	1	4	0	1	0	0	0	1	1	1	1	1	1	1	1	1	1	0	1	1	1	1	1	1	1	2	2	2	3
1	2	3	2	2	3	3	4	4	3	1	1	1	0	1	1	1	1	1	1	1	1	4	1	0	1	0	0	1	0	1	1	0	0	1	1	1	0	0	2	2	2	2	2	2	2	3	3	3	3
1	3	4	2	1	3	3	4	4	3	1	0	1	0	1	1	1	0	1	1	1	1	4	0	1	1	0	0	1	0	1	1	0	1	0	1	1	1	0	1	1	1	1	1	1	1	2	2	3	2
1	2	2	2	2	3	3	3	3	3	1	1	1	1	1	1	1	1	1	1	1	1	4	0	0	1	0	0	0	0	1	0	0	1	0	1	1	1	1	1	1	1	1	1	1	1	2	3	2	2
1	2	3	2	2	3	2	4	4	3	1	0	1	0	1	1	1	0	1	1	1	1	4	0	1	1	0	0	1	0	1	1	1	1	0	1	0	1	1	1	1	1	1	1	1	1	2	3	1	2
1	3	5	2	1	2	2	2	3	3	1	1	1	1	1	1	1	0	1	1	1	1	4	1	0	1	0	0	1	1	1	1	1	1	0	1	1	1	1	1	1	1	1	1	1	1	1	2	1	1
1	1	2	2	2	1	1	1	1	1	1	1	1	1	1	1	1	1	1	1	1	1	4	0	1	1	0	0	1	0	1	1	1	1	1	1	1	1	1	1	1	1	1	1	1	1	2	2	1	2
1	1	1	2	2	3	1	4	4	1	1	1	1	1	1	1	1	1	1	1	1	1	4	1	1	1	0	0	1	0	1	1	1	0	0	1	0	0	0	1	1	1	1	1	1	1	4	4	2	3
1	1	1	2	2	3	2	2	2	3	1	1	1	1	1	1	1	1	1	1	1	1	4	1	1	1	0	0	1	0	1	0	1	1	0	1	1	1	0	1	1	1	1	1	1	1	1	3	2	2
1	1	1	2	1	3	3	3	3	1	1	1	1	1	1	1	1	1	1	1	1	1	4	1	0	1	0	0	1	0	0	1	1	1	1	1	1	0	0	1	1	1	1	1	1	1	2	2	2	3
1	1	1	2	2	2	2	2	2	3	1	0	1	0	1	1	1	0	1	1	1	1	4	0	1	1	0	0	1	1	1	1	0	1	0	1	0	1	1	2	2	2	2	2	2	2	2	2	2	2
1	2	2	2	2	3	3	3	3	3	1	1	1	1	1	1	1	0	1	1	1	1	4	0	1	1	0	0	1	1	0	1	0	1	0	1	0	1	0	2	3	1	3	2	1	1	2	3	2	2
2	1	1	2	2	3	3	2	3	1	1	1	1	1	1	1	1	1	1	1	1	1	3	0	1	0	0	0	0	1	0	1	1	0	0	0	0	0	1	2	2	1	4	1	1	2	2	4	3	1
1	2	2	2	2	1	1	4	4	3	1	1	1	1	1	1	1	0	1	1	1	1	4	0	0	1	0	0	1	0	0	0	1	0	0	1	1	0	0	3	3	1	1	1	1	3	3	3	3	2
1	2	3	2	2	2	2	1	2	3	1	1	1	1	1	1	1	1	1	1	1	1	4	0	1	1	0	0	1	1	1	1	1	0	0	1	0	1	1	2	2	1	2	2	2	2	2	3	2	3
1	3	5	2	1	2	2	2	2	3	1	0	1	0	1	1	1	0	1	1	1	1	4	0	1	0	0	0	1	0	0	1	1	1	0	1	1	0	0	2	2	1	2	1	2	3	2	2	2	2
1	2	3	2	2	1	1	1	1	3	1	1	1	1	1	1	1	0	1	1	1	1	4	0	1	1	0	0	1	0	1	1	0	1	0	1	1	0	0	3	3	1	1	1	1	1	1	1	1	3
1	2	2	2	2	2	2	2	2	3	1	1	1	1	1	1	1	1	1	1	1	1	4	0	0	1	0	0	1	0	1	1	1	1	1	1	1	1	1	1	1	1	1	1	1	1	2	2	2	1
1	1	1	2	2	3	3	3	3	3	1	1	1	1	1	0	1	0	1	1	1	1	4	0	0	1	0	0	1	0	1	1	0	0	0	0	1	1	0	2	2	3	2	2	2	2	2	3	3	3
1	1	1	2	2	3	3	2	3	3	1	1	1	1	0	1	1	1	1	1	1	1	4	0	1	0	0	0	1	0	0	1	0	0	0	1	1	0	0	2	2	2	1	1	1	2	2	3	2	3
1	2	3	2	2	2	2	3	3	3	1	1	1	1	1	1	1	1	1	1	1	1	4	0	0	1	0	0	1	0	0	1	0	1	0	1	1	0	0	1	1	1	1	1	1	2	2	3	2	2
1	1	1	2	2	3	2	3	4	3	1	1	1	1	1	1	1	0	1	1	1	1	4	0	0	1	0	0	1	0	1	1	0	1	0	1	1	0	0	1	2	1	2	2	2	2	2	2	1	2
1	2	3	2	2	3	2	4	3	3	1	1	1	1	1	1	1	0	1	1	1	1	4	0	1	1	0	0	1	0	1	1	0	1	1	0	1	0	0	2	2	1	1	1	1	2	2	2	2	2
1	1	2	2	1	3	3	3	3	3	0	0	1	0	1	1	1	1	1	1	1	1	4	0	0	1	0	0	1	0	0	1	1	0	1	1	1	1	0	2	2	2	2	2	1	2	2	3	2	2
1	2	3	2	1	3	2	3	4	3	1	1	1	1	1	1	1	0	1	1	1	1	4	0	1	1	0	0	1	0	1	1	1	1	0	1	1	1	0	2	1	1	1	1	1	2	3	4	2	2
1	2	3	2	2	3	3	4	4	3	0	0	1	0	1	0	1	0	1	1	1	1	3	1	1	1	0	0	1	0	1	1	0	1	1	1	1	0	0	2	1	1	3	2	1	1	2	3	3	3
1	2	3	2	2	3	3	3	3	3	1	1	1	0	1	1	1	1	1	1	1	1	4	0	1	1	0	0	1	0	1	1	1	0	0	1	1	0	0	3	3	3	3	3	3	3	2	3	2	2
1	2	2	2	1	2	2	2	2	3	1	1	1	1	1	1	1	0	1	1	1	1	4	0	1	1	0	0	1	1	0	1	1	1	1	1	1	1	0	2	1	1	1	1	1	1	2	3	2	2
1	3	5	2	2	2	1	3	4	3	1	1	1	1	1	1	1	1	1	1	1	1	4	1	1	1	0	0	1	1	1	1	0	1	1	1	1	1	0	1	1	1	1	1	1	1	3	4	1	2
1	1	2	2	2	3	3	4	4	3	1	1	1	1	1	1	1	0	1	1	1	1	1	0	0	1	0	0	1	0	0	0	1	0	0	1	1	0	0	2	2	2	2	2	1	2	3	3	2	2
1	2	2	2	1	2	2	3	3	3	1	1	1	1	1	1	1	1	1	1	1	1	4	0	0	1	0	0	1	0	1	1	0	1	0	1	1	1	0	1	1	1	1	1	1	1	2	2	1	1
1	2	4	2	2	3	3	1	1	3	1	0	1	1	1	0	1	1	1	1	1	1	4	0	1	0	0	0	0	1	1	1	1	0	1	1	1	1	0	1	1	1	1	1	1	1	3	3	2	3
1	1	1	2	1	3	3	3	3	3	1	1	1	1	1	1	1	1	1	1	1	1	4	1	1	1	0	0	1	0	0	1	1	1	1	1	1	1	1	2	1	1	1	1	1	1	2	3	3	2
1	4	5	2	1	1	1	2	2	3	1	1	0	1	1	1	1	0	1	1	1	1	4	0	1	1	0	0	1	1	1	1	1	1	0	1	1	1	0	1	1	1	2	1	1	1	2	2	1	2
1	3	5	2	1	3	3	3	3	3	0	0	1	0	1	1	1	1	1	1	1	1	4	0	1	1	0	0	1	1	0	1	1	1	0	1	1	1	1	2	2	2	2	2	2	2	2	2	2	2
1	1	2	2	1	2	2	3	3	3	1	1	1	1	1	1	1	1	1	1	1	1	4	0	1	1	0	0	1	1	1	1	1	1	0	1	1	0	0	2	2	1	2	2	1	2	2	2	1	2
2	2	3	2	2	3	3	4	4	3	1	1	1	1	1	1	1	1	1	1	1	1	4	1	1	1	0	0	1	1	0	1	1	1	1	1	1	1	1	3	3	1	3	3	3	3	4	3	3	2
1	2	4	2	2	3	3	4	4	3	1	0	0	0	1	1	1	0	1	1	1	1	4	0	1	1	0	0	1	0	1	0	0	1	1	1	0	0	0	2	2	2	2	2	1	2	2	3	2	2
1	1	1	2	2	2	2	2	2	3	1	1	1	1	1	1	1	0	1	1	1	1	4	0	1	1	0	0	0	0	1	0	0	1	1	1	1	0	0	1	1	1	1	1	1	1	2	3	3	3
1	1	2	2	2	3	3	4	4	3	1	1	1	1	1	1	1	1	1	1	1	1	4	1	1	1	0	0	1	1	0	0	1	1	0	1	1	0	0	2	2	1	2	1	1	2	2	2	2	2
1	3	5	2	1	2	2	2	2	3	1	1	1	1	1	1	1	1	1	1	1	1	4	0	0	1	0	0	0	0	1	1	0	1	0	1	1	1	1	2	2	2	2	2	2	2	2	2	2	2
1	1	1	2	2	2	2	1	1	3	1	1	1	1	1	1	1	1	1	1	1	1	4	0	1	0	0	0	0	0	1	1	0	0	0	1	0	0	0	1	1	1	1	1	1	1	1	2	1	1
1	2	4	2	1	2	2	3	3	3	1	0	1	1	1	1	1	0	1	1	1	1	4	0	1	1	0	0	1	1	1	1	1	1	0	1	0	1	1	1	1	1	1	1	1	1	1	1	1	2
2	1	1	2	1	2	3	2	2	3	1	1	1	1	1	1	1	1	1	1	1	1	4	0	1	0	0	0	1	0	0	1	1	1	1	0	1	1	0	1	1	1	1	1	1	1	2	2	2	2
1	3	5	2	1	2	2	3	3	3	1	1	1	1	1	1	1	0	1	1	1	1	4	0	1	1	0	0	1	1	1	1	1	0	0	1	1	1	0	2	2	1	1	1	1	1	2	2	2	3
1	2	3	2	1	3	2	3	3	3	1	1	1	1	1	1	1	1	1	1	1	1	4	0	1	1	0	0	1	1	1	0	0	1	1	1	1	1	1	1	1	1	1	1	1	1	2	2	2	2
1	2	3	2	1	2	2	2	2	3	1	1	1	1	1	1	1	1	1	1	1	1	4	0	1	1	0	0	1	1	1	0	0	1	1	1	1	1	1	1	1	1	1	2	1	2	2	2	2	2
1	2	3	1	1	2	2	2	2	3	1	0	1	1	0	1	1	1	1	1	1	1	4	0	1	1	0	0	1	1	0	1	1	1	1	1	1	1	0	1	1	1	1	1	1	1	1	1	1	1
1	1	1	2	2	3	3	3	3	3	1	1	1	1	1	1	1	1	1	1	1	1	4	0	1	0	0	0	1	0	1	1	1	0	0	1	0	1	0	2	2	2	2	2	2	2	3	3	3	2
1	2	3	2	1	1	1	1	1	3	1	1	1	1	1	1	1	1	1	1	1	1	4	0	0	1	0	0	1	0	0	1	0	1	0	1	1	1	1	1	1	1	1	1	1	1	1	1	1	1
1	2	2	2	2	2	2	2	2	3	1	1	1	1	1	0	0	1	1	1	1	1	4	0	1	1	0	1	1	1	1	1	1	1	1	1	0	1	0	2	2	1	2	2	1	2	2	2	2	2
1	2	3	1	2	3	2	3	3	3	1	1	1	1	1	1	1	0	1	1	1	1	4	0	1	1	0	0	1	1	1	1	0	0	1	1	0	1	0	1	1	1	1	1	1	1	2	3	2	3
1	2	4	2	1	2	3	3	3	1	1	0	0	0	1	0	0	0	0	0	0	1	4	0	0	1	0	0	1	0	0	1	0	0	0	1	0	1	0	1	1	1	1	1	2	2	2	3	2	2
1	2	3	2	2	3	1	2	2	3	1	1	1	1	1	1	1	1	1	1	1	1	4	0	1	1	0	0	1	0	1	1	0	0	1	1	1	1	0	1	1	1	1	1	1	1	2	2	2	2
1	2	3	2	1	3	3	3	3	3	1	0	0	0	1	1	1	0	1	1	1	1	4	0	1	1	0	0	1	0	0	1	1	0	0	1	0	1	1	1	1	1	1	1	1	1	2	2	2	2
1	1	1	2	2	2	2	2	2	3	1	1	1	1	1	1	1	1	1	1	1	1	4	1	0	1	0	0	1	0	1	1	1	1	1	1	1	1	1	1	1	1	1	1	1	1	2	1	1	1
1	2	3	2	2	3	3	3	3	3	1	0	1	1	1	1	1	0	1	1	1	1	4	0	0	1	0	0	1	0	0	1	0	0	0	1	0	1	0	1	1	1	1	1	1	1	2	2	2	2
1	2	2	2	1	3	2	4	4	3	1	1	1	0	1	1	1	1	1	1	1	1	4	0	1	0	0	0	1	0	1	1	0	0	1	1	1	0	0	1	1	1	1	1	1	1	2	3	2	2
1	1	2	2	2	2	2	2	3	3	1	1	1	1	1	1	1	1	1	1	1	1	4	0	1	0	0	0	0	0	1	1	1	0	0	0	1	0	0	2	2	2	2	1	1	1	2	2	1	2
1	3	5	2	2	3	3	3	3	3	1	0	0	0	1	1	1	1	1	1	1	1	4	0	0	1	0	0	1	1	1	1	0	0	1	1	1	1	0	1	1	1	1	1	1	1	2	3	2	3
1	2	4	2	2	2	2	2	3	3	1	0	1	1	1	1	1	1	1	1	1	1	4	0	1	1	0	0	0	1	1	1	1	0	1	1	0	1	0	1	1	1	1	1	1	1	2	2	2	2
1	2	2	2	2	3	3	4	4	3	0	0	1	0	1	1	1	0	1	1	1	1	4	0	1	0	0	0	1	1	0	0	0	1	0	1	1	0	0	1	1	1	1	1	1	1	3	3	3	3
1	2	3	2	1	2	2	3	2	3	1	1	1	1	1	1	1	0	1	1	1	1	4	0	1	1	0	0	1	0	1	1	1	0	0	1	1	1	0	1	1	1	1	1	1	1	2	2	1	2
1	2	3	1	2	3	3	4	3	3	1	1	1	1	1	1	1	0	1	1	1	1	4	0	0	1	0	0	1	0	0	1	0	1	0	1	0	1	0	2	1	1	1	1	1	1	3	3	3	3
1	1	1	2	1	1	1	1	1	3	1	1	1	1	1	1	1	1	1	1	1	1	4	0	1	1	0	0	1	1	0	1	1	1	1	1	1	1	1	1	1	1	1	1	1	1	1	1	1	1
1	1	2	2	2	3	3	3	4	3	1	1	1	1	1	1	1	0	1	1	1	1	4	0	0	1	0	0	1	0	0	1	1	0	0	0	1	1	0	1	1	1	1	1	1	1	3	3	2	2
1	1	1	2	1	2	1	1	1	3	1	1	0	1	1	1	1	0	1	1	1	1	4	0	0	1	0	0	0	1	0	1	0	1	0	1	0	0	0	1	1	1	1	1	1	2	2	2	2	3
1	1	2	2	2	2	2	3	3	3	1	1	1	1	0	1	1	0	1	1	1	1	4	0	1	1	0	0	1	0	1	1	1	1	0	1	0	1	0	1	1	1	1	1	1	1	2	3	2	2
1	2	3	2	2	2	2	3	3	3	1	0	1	0	1	1	1	0	1	1	1	1	4	0	1	1	0	0	1	0	1	1	1	0	0	1	1	1	0	1	1	1	1	1	1	1	2	3	2	2
1	2	2	2	2	3	3	4	4	3	1	1	1	1	1	1	1	0	1	1	1	1	4	0	0	1	0	0	1	0	1	1	1	1	0	1	1	1	0	2	2	2	1	1	1	1	3	4	2	2
1	2	3	2	2	3	3	3	3	3	1	0	1	1	1	1	1	0	1	1	1	1	4	0	0	1	0	0	1	0	1	1	1	1	0	1	0	1	0	1	1	1	1	1	1	1	2	2	3	2
1	1	2	2	1	3	3	3	3	3	1	1	1	1	1	1	1	0	1	1	1	1	4	0	1	1	0	0	0	1	1	1	1	1	1	1	0	1	1	1	1	1	1	1	1	1	3	3	3	2
1	1	1	2	2	3	1	4	4	2	1	1	1	0	1	1	1	1	1	1	0	1	4	0	0	1	0	0	1	0	0	1	1	0	0	1	0	1	0	1	1	1	1	1	1	1	1	3	2	2
1	3	4	2	1	1	1	1	1	3	1	1	1	1	1	1	1	0	1	1	1	1	4	0	1	1	0	0	0	1	1	1	1	1	1	1	1	1	1	1	1	1	1	1	1	1	3	3	2	3
1	1	1	2	2	1	1	1	2	3	1	1	1	0	1	1	1	1	1	1	1	1	4	0	0	1	0	0	1	0	0	1	1	1	0	1	1	0	1	1	1	1	1	1	1	1	2	3	2	2
1	1	2	2	2	2	3	3	3	3	1	1	1	1	1	1	1	0	1	1	1	1	4	1	1	1	0	0	1	1	1	1	1	1	1	1	1	1	0	2	2	2	2	2	2	2	2	2	2	2
1	2	3	2	2	2	3	3	4	3	1	1	1	1	1	1	1	1	1	1	1	1	4	1	1	1	0	0	1	1	1	1	0	0	1	1	0	1	0	1	1	1	1	1	1	1	3	3	4	3
1	2	3	2	2	3	3	3	3	3	1	1	1	1	1	1	1	0	1	1	1	1	4	1	0	1	0	0	1	0	1	0	1	0	1	1	1	0	0	1	1	1	1	1	1	1	2	3	2	2
1	1	2	2	1	2	2	4	4	3	1	1	1	1	1	1	1	1	1	1	1	1	4	0	0	1	0	0	1	1	1	1	1	1	0	1	1	0	0	2	2	2	2	2	2	2	3	3	1	2
1	4	5	2	2	2	2	3	3	3	1	1	1	1	1	1	1	1	1	1	1	1	4	0	1	0	0	0	1	0	0	0	0	1	0	1	1	1	0	2	2	2	2	2	1	2	2	2	2	2
1	2	3	2	2	3	3	3	3	3	1	1	1	1	1	1	1	1	1	1	1	1	4	0	1	1	0	0	1	0	1	1	0	1	1	1	1	1	1	1	1	1	1	1	1	1	3	3	3	1
1	2	3	2	1	3	3	4	3	3	1	1	1	1	1	1	1	1	1	1	1	1	4	1	1	1	0	0	1	1	1	1	1	1	1	1	1	1	1	1	1	1	1	1	1	1	3	3	3	3
1	2	2	2	1	2	2	2	3	3	1	1	1	1	1	1	1	1	1	1	1	1	4	0	1	1	0	0	1	1	1	1	0	1	1	1	1	0	0	2	3	2	2	1	1	1	2	2	2	1
1	1	1	2	2	2	2	3	3	3	1	1	1	1	1	1	1	1	1	1	1	1	4	0	1	1	0	1	1	1	0	1	1	0	0	1	1	0	0	2	2	2	2	2	2	3	3	3	2	2
1	2	3	2	2	1	1	2	4	3	1	1	1	1	1	1	1	0	1	1	1	1	4	1	1	1	0	0	1	0	1	1	1	1	1	1	1	0	0	1	1	1	2	1	1	1	2	3	2	2
1	1	1	2	1	3	3	3	4	1	1	1	1	1	1	1	1	1	1	1	1	1	1	0	0	1	0	0	1	0	0	1	0	0	0	1	1	0	0	2	2	2	2	2	2	2	3	3	3	3
2	2	3	2	1	2	2	2	2	3	1	1	1	1	1	1	1	1	1	1	1	1	4	0	1	1	0	0	1	1	1	1	1	1	0	1	1	0	0	1	1	1	1	1	1	1	2	2	1	2
1	2	3	2	2	3	3	3	3	3	1	1	1	1	1	1	1	1	1	1	1	1	4	0	1	0	0	0	0	1	1	1	1	0	0	1	1	1	0	2	2	2	2	2	1	2	2	3	2	2
1	1	1	2	2	2	2	2	2	3	1	1	1	1	1	1	1	1	1	1	1	1	4	0	1	0	0	0	0	1	1	1	1	1	0	1	0	1	1	1	1	1	1	1	1	1	3	2	3	3
1	2	2	2	2	3	3	4	4	3	1	1	1	1	1	1	1	0	1	1	1	1	4	0	1	0	0	0	1	0	1	1	1	0	0	1	1	0	0	1	1	1	1	1	1	1	3	2	2	2
1	1	1	2	2	3	2	3	3	3	1	1	1	1	1	1	1	1	1	1	1	1	4	0	0	1	0	0	1	0	0	1	1	0	0	1	1	0	0	3	3	3	3	3	3	2	2	3	1	2
1	3	5	2	2	3	3	3	3	1	1	1	1	1	1	1	1	1	1	1	1	1	4	0	1	1	0	0	1	1	0	1	1	1	0	1	1	1	0	2	2	1	2	2	1	2	4	4	4	4
1	2	3	2	2	3	3	4	3	3	1	1	1	1	1	1	1	1	1	1	1	1	4	0	1	0	0	0	1	0	0	1	1	0	0	1	1	0	0	1	1	1	1	1	1	1	3	3	2	2
1	4	5	2	2	3	3	3	4	3	0	0	1	0	1	0	0	0	1	1	1	1	4	0	1	0	0	0	1	1	0	1	1	1	1	1	0	0	0	3	3	3	3	3	3	3	2	4	2	1
1	2	2	2	1	2	2	4	4	3	1	1	1	1	1	1	1	1	1	1	1	1	4	0	0	1	0	0	1	0	0	0	1	0	0	1	1	0	0	2	3	2	2	2	2	3	2	4	2	2
1	2	3	2	2	3	3	3	3	3	0	0	1	0	1	1	1	1	1	1	1	1	4	0	0	1	0	0	0	1	0	1	0	0	0	1	1	0	0	1	1	1	1	1	1	1	2	2	1	2
1	2	3	2	1	1	1	3	3	3	1	1	1	0	0	1	1	1	1	1	1	1	4	0	0	1	0	0	0	1	1	1	1	1	1	1	1	0	0	1	1	1	1	1	1	1	2	3	2	2
1	2	3	2	1	2	2	4	4	1	1	1	1	1	1	1	1	0	1	1	1	1	4	1	0	1	0	0	1	0	1	1	0	0	1	1	1	1	0	2	2	1	1	1	1	2	3	3	1	2
2	1	2	2	2	3	2	2	2	3	1	1	1	1	1	1	1	1	1	1	1	1	4	0	0	1	0	0	1	0	0	1	1	1	1	1	0	1	1	1	1	1	1	1	2	1	3	2	2	2
1	1	1	2	2	3	2	4	3	3	1	1	1	0	1	1	1	0	1	0	0	0	4	0	0	1	0	0	1	0	0	1	0	0	0	1	1	0	0	2	2	2	2	2	2	2	2	4	2	2
1	1	1	2	2	1	1	1	1	1	1	0	0	0	1	0	0	0	1	0	0	0	1	1	0	0	0	1	0	0	0	1	0	0	0	1	0	0	0	1	1	1	1	1	1	1	1	1	1	1
1	2	3	2	2	2	1	2	2	3	1	1	1	1	1	1	1	0	1	0	1	1	4	0	1	1	0	0	1	0	1	1	0	0	1	1	0	0	0	2	2	1	1	1	1	1	2	4	1	2
1	2	3	2	2	3	3	3	4	3	1	0	1	0	1	1	1	0	1	1	1	1	4	0	1	1	0	0	1	1	0	1	0	1	0	1	1	0	0	3	3	2	2	2	2	2	3	3	3	2
1	3	4	2	2	1	1	2	3	3	1	1	1	1	1	1	1	0	1	1	1	1	4	0	0	1	0	0	1	0	1	1	0	0	0	1	1	1	0	1	1	1	1	1	1	1	1	1	1	1
1	2	2	2	2	2	2	2	3	3	1	1	1	1	1	1	1	1	1	1	1	1	4	0	0	1	0	0	0	0	1	0	0	1	0	1	1	1	1	2	2	2	2	2	2	2	2	2	2	3
1	2	3	2	2	3	3	3	3	3	1	1	1	1	1	0	1	0	1	1	1	1	4	0	1	1	0	0	1	0	1	0	0	1	1	1	0	1	0	2	3	3	2	3	2	4	3	4	3	3
1	2	2	2	2	2	2	2	2	3	0	1	0	0	1	1	1	1	1	1	1	1	4	0	0	1	0	0	0	0	1	1	1	0	1	1	1	0	0	2	2	2	2	2	2	2	2	2	3	2
1	1	1	2	2	1	2	3	3	3	1	1	1	1	1	1	1	1	1	1	1	1	4	0	1	1	0	0	1	1	1	1	1	1	1	1	1	0	0	3	3	3	3	3	1	2	3	3	3	3
1	2	4	2	1	2	1	1	2	3	1	1	1	1	1	1	1	1	1	1	1	1	4	0	1	0	0	0	0	0	1	0	0	1	0	1	0	1	1	1	1	1	1	1	1	1	2	2	1	1
1	2	3	2	1	3	3	3	3	1	1	0	1	1	1	1	0	0	1	1	1	1	4	1	0	1	0	0	1	0	1	1	1	0	0	1	1	0	0	2	2	2	1	1	1	2	2	2	2	2
2	1	1	2	2	3	2	3	3	3	1	1	1	1	1	1	1	1	1	1	1	1	4	1	1	1	0	0	1	0	1	1	1	1	1	1	1	0	0	2	2	2	2	2	2	2	3	3	3	2
1	1	1	2	2	2	2	2	2	3	1	1	1	1	0	1	1	1	1	1	1	1	4	1	1	1	0	0	1	0	1	0	0	1	1	1	1	0	0	1	1	1	1	1	1	1	2	3	2	2
1	1	1	2	2	1	2	3	3	3	1	1	1	1	1	1	1	1	1	1	1	1	2	1	1	1	0	1	1	1	0	0	0	1	0	1	0	0	0	1	3	2	3	3	3	3	2	3	3	3
1	1	1	2	1	3	3	3	3	3	1	1	1	0	1	1	1	1	1	1	1	1	4	0	1	0	0	0	0	0	1	1	1	1	1	1	1	0	0	2	2	2	2	2	2	2	3	3	2	2
1	2	4	2	2	1	1	1	2	3	1	1	1	1	1	1	1	1	1	1	1	1	4	0	1	1	0	0	1	1	1	1	1	1	1	1	1	1	1	1	1	1	1	1	1	1	1	2	1	1
1	3	4	1	1	2	2	2	2	3	1	1	1	1	1	1	1	0	1	1	1	1	4	0	1	0	0	0	1	1	1	1	1	1	1	1	1	1	1	1	1	1	1	1	1	1	2	2	2	2
1	2	3	2	1	2	2	2	2	3	1	1	1	1	1	1	1	0	1	1	1	1	4	0	1	0	0	0	1	1	1	1	1	1	1	1	1	1	1	2	2	2	2	1	1	1	2	2	2	2
1	2	3	2	1	2	2	1	2	3	1	1	1	1	1	1	1	1	1	1	1	1	4	0	1	1	0	0	1	1	1	1	1	1	1	1	1	1	1	2	2	2	2	2	2	2	2	3	2	2
1	2	3	2	2	3	3	3	3	3	1	1	1	1	1	1	1	0	1	1	1	1	4	0	1	0	0	0	1	1	0	1	0	1	0	1	1	0	0	2	2	2	2	2	2	2	3	3	3	2
1	2	3	2	1	2	2	1	2	3	1	1	1	1	1	1	1	0	1	1	1	1	4	0	1	1	0	0	1	0	1	1	1	0	1	1	1	0	0	1	1	1	1	1	1	1	2	3	2	2
1	2	3	2	2	1	1	1	1	3	1	1	1	1	1	1	1	0	1	1	1	1	4	0	0	1	0	0	1	0	1	1	1	1	1	1	1	0	0	1	1	1	1	1	1	1	2	3	2	2
1	2	2	2	2	2	1	2	2	3	1	1	0	1	1	1	1	1	1	1	1	1	4	0	1	1	0	0	0	0	1	1	1	0	1	1	1	0	0	2	2	2	2	2	2	2	2	2	2	2
1	2	2	2	2	3	3	3	4	3	1	0	1	1	1	1	1	0	1	1	1	1	4	0	1	1	0	0	0	1	1	1	1	1	0	1	0	1	1	1	1	1	1	1	1	1	3	4	3	2
1	1	1	2	2	3	4	3	4	1	1	1	1	1	1	1	1	0	1	1	1	1	4	0	1	1	0	0	1	0	1	1	1	1	0	1	1	1	1	3	3	3	2	2	2	1	2	3	3	3
1	2	3	2	2	2	2	4	4	3	1	1	1	1	1	1	1	0	1	1	1	1	4	0	0	1	0	0	0	0	1	1	0	0	0	1	0	0	1	1	1	1	2	2	1	2	3	4	2	2
1	1	2	2	1	3	1	3	3	3	1	1	1	1	1	1	1	0	1	1	1	1	4	0	0	1	0	0	0	0	1	1	0	0	1	1	1	0	0	1	1	1	1	1	1	1	2	2	2	2
1	2	3	2	1	2	2	3	3	3	1	1	1	1	1	1	1	0	1	1	1	1	4	0	1	1	0	0	0	0	1	1	1	1	1	1	0	0	1	2	2	1	1	2	2	2	2	3	2	2
1	1	1	2	1	2	2	2	2	3	1	1	1	1	1	1	1	1	1	1	1	1	4	0	1	0	0	0	1	1	1	1	1	1	1	1	1	1	1	2	2	2	2	2	2	2	2	2	2	2
1	2	3	2	2	3	2	2	2	3	1	1	1	1	1	1	1	1	1	1	1	1	4	0	1	1	0	0	1	1	1	1	1	1	1	1	1	0	0	1	1	1	1	1	1	1	2	3	1	1
1	2	3	2	2	3	2	3	3	3	1	1	1	1	1	1	1	0	1	1	1	1	4	1	1	1	0	1	1	1	1	1	1	1	0	1	1	1	1	1	1	1	1	1	1	1	3	3	2	2
1	1	1	2	2	3	3	3	3	3	1	1	1	1	1	1	1	0	1	1	1	1	4	0	1	1	0	0	1	1	1	1	1	0	0	0	1	0	0	1	1	1	1	1	1	1	3	4	3	4
1	2	3	2	1	3	3	3	3	3	1	1	1	1	1	1	1	0	1	1	1	1	4	0	1	1	0	0	1	1	1	1	1	1	1	1	1	1	1	1	1	1	1	1	1	1	2	3	2	2
1	1	2	2	1	2	3	4	3	3	1	1	1	1	1	1	1	1	1	1	1	1	4	0	1	0	0	0	1	0	0	1	0	0	0	1	0	1	1	1	1	1	1	1	1	1	3	3	2	2
1	5	2	2	2	2	3	1	1	3	1	1	1	0	0	0	1	1	1	1	0	1	4	0	0	1	0	0	0	0	1	1	0	0	0	1	0	1	1	2	2	2	1	1	1	1	2	2	2	3
1	3	4	2	1	2	2	3	4	1	1	0	1	1	1	1	1	1	1	1	1	1	4	0	1	0	0	0	0	1	0	1	0	1	1	1	0	1	1	1	1	1	1	1	1	1	2	3	2	2
1	2	3	2	2	1	2	3	4	3	1	0	1	0	1	1	0	0	1	0	1	1	4	0	1	0	0	0	0	0	1	1	0	0	1	1	0	0	1	2	2	2	2	2	2	2	3	2	2	2
1	2	4	2	2	2	2	2	2	3	1	1	1	1	1	1	1	0	1	1	1	1	4	0	1	0	0	0	1	1	1	1	0	1	1	1	1	1	1	1	1	1	1	1	1	1	2	2	1	1
1	3	5	2	1	3	3	3	3	3	1	1	1	1	1	1	1	1	1	1	1	1	4	0	0	1	0	0	1	1	1	1	0	1	1	1	1	1	0	3	3	1	1	2	1	1	2	2	2	2
1	2	3	2	2	2	1	4	4	3	1	0	1	0	1	1	1	0	1	1	1	1	3	0	1	0	0	0	1	0	0	1	0	0	1	1	1	0	0	1	1	1	1	1	1	1	3	3	3	3
1	4	5	2	2	3	3	3	3	3	1	1	1	1	1	1	1	1	1	1	1	1	4	0	1	1	0	0	1	1	1	1	1	1	1	1	1	1	1	2	1	1	2	1	1	1	2	2	2	2
1	2	2	2	2	3	3	3	4	3	1	0	1	1	1	1	1	1	1	1	1	1	4	0	0	1	0	0	1	1	0	1	1	1	1	1	1	1	0	1	1	1	1	1	1	1	3	3	3	3
1	1	1	2	2	2	2	2	2	3	1	1	1	1	1	0	0	0	1	1	1	1	4	0	1	0	0	0	1	0	1	1	1	0	0	1	0	0	0	1	1	1	1	1	1	1	1	1	1	1
2	3	5	2	1	3	3	3	4	3	1	1	1	0	1	1	1	0	1	1	1	1	4	0	1	0	0	0	1	0	0	1	0	1	0	1	1	1	1	2	2	1	1	1	1	1	2	2	3	3
1	1	1	2	1	1	3	3	4	1	1	1	1	1	1	1	1	0	1	1	1	1	4	0	0	1	0	0	1	1	1	1	1	1	0	1	1	0	0	1	1	1	1	1	1	1	2	2	2	2
1	1	1	2	1	3	2	2	3	3	1	1	1	1	1	1	1	0	1	1	1	1	4	0	1	1	0	0	1	1	1	1	1	1	1	1	1	1	1	2	2	2	2	2	2	2	3	2	2	1
1	2	3	2	2	3	3	3	3	3	1	1	1	1	1	1	1	0	1	1	1	1	4	0	1	1	0	0	1	1	1	0	1	0	1	1	1	1	1	3	3	3	3	3	2	3	2	2	2	2
1	4	5	2	1	1	1	2	3	1	1	1	1	1	1	1	1	0	1	1	1	1	4	0	1	1	0	0	1	0	1	1	0	1	0	1	0	1	1	2	2	1	1	1	1	2	2	2	1	3
1	2	3	2	1	2	2	2	2	3	1	1	1	1	1	1	1	0	1	1	1	1	4	0	1	1	0	0	1	1	1	1	1	1	1	1	0	1	0	3	3	2	2	1	2	2	3	3	2	3
1	2	3	2	1	2	2	2	2	3	1	1	1	1	1	1	1	0	1	0	1	1	4	0	1	1	0	0	1	0	1	1	0	0	1	1	1	0	0	1	1	1	1	1	1	1	2	2	2	2
1	2	2	2	2	3	2	3	3	3	1	1	1	0	1	1	1	0	1	1	1	1	4	0	1	1	0	0	1	1	1	1	1	0	0	1	1	0	0	1	1	1	1	1	1	1	2	2	2	2
1	1	1	2	2	2	2	2	2	3	1	1	1	1	1	1	1	1	1	1	1	1	4	1	1	1	0	0	1	0	0	1	1	1	1	1	1	1	1	1	1	1	1	1	1	1	1	1	1	2
1	2	3	2	2	3	3	2	3	3	1	1	1	1	1	1	1	0	1	1	1	1	4	0	1	1	0	0	1	1	1	1	0	0	1	1	1	0	1	2	2	1	2	1	1	1	2	3	2	1
1	2	3	2	1	1	2	2	2	3	1	1	1	1	1	1	1	0	1	1	1	1	4	1	1	1	0	0	1	0	1	1	1	1	1	1	1	1	1	1	1	1	1	1	1	1	2	2	2	2
1	3	5	1	1	1	1	2	2	3	1	1	1	1	1	1	1	0	1	1	1	1	4	0	1	1	0	0	0	1	1	1	1	0	0	1	1	1	0	1	1	1	1	1	1	1	2	2	2	2
1	1	1	2	2	2	2	3	3	3	1	1	1	0	1	1	1	1	1	1	1	1	4	0	1	1	0	0	1	0	1	1	1	0	0	1	1	0	0	1	1	1	1	1	1	1	2	2	2	3
1	2	4	2	2	1	2	4	4	1	1	1	1	1	1	1	1	1	1	1	1	1	4	1	1	1	0	1	1	1	0	1	0	1	0	1	0	1	1	1	1	1	1	1	1	1	3	3	3	3
1	1	1	2	2	3	3	3	3	3	1	1	1	0	1	1	1	1	1	1	1	1	4	0	1	1	0	0	1	0	1	0	1	1	0	0	1	1	0	1	1	1	1	1	1	1	2	3	2	3
1	1	1	2	2	2	2	2	2	1	1	1	1	1	1	1	1	1	1	1	1	1	4	1	1	1	0	1	1	1	1	1	1	1	1	1	1	1	1	1	1	1	1	1	1	1	2	2	2	2
1	1	1	2	1	3	3	3	3	3	1	0	1	0	0	1	0	1	1	1	1	1	4	0	1	1	0	0	1	0	1	1	0	0	1	0	1	0	0	1	1	1	1	1	1	1	3	3	3	3
1	2	4	2	2	3	3	3	3	3	1	1	1	0	1	1	1	1	1	1	1	1	4	0	0	1	0	0	1	0	1	1	1	1	1	1	1	1	1	1	1	1	1	1	1	1	2	3	2	2
1	2	3	2	2	3	3	3	3	3	1	1	1	1	1	1	1	1	1	1	1	1	4	0	0	1	0	0	0	0	1	1	0	0	1	1	1	0	0	2	2	2	2	2	2	2	3	3	4	4
1	3	5	2	2	3	3	3	4	3	1	0	0	0	1	1	1	0	1	0	1	1	4	1	1	1	0	0	1	0	1	1	0	1	0	1	1	0	0	2	2	2	2	1	1	2	3	4	4	4
1	3	5	2	2	3	3	4	4	3	1	1	1	1	1	1	1	1	1	1	1	1	4	0	1	1	0	0	1	0	1	1	0	1	1	1	0	1	1	2	2	1	2	2	2	2	2	3	1	3
1	1	1	2	2	2	1	1	1	3	1	1	1	1	1	1	1	1	1	1	1	1	4	0	1	1	0	0	1	1	1	1	1	1	1	1	1	1	1	1	1	1	1	1	1	1	1	1	1	3
1	3	5	2	2	1	1	2	2	3	1	1	0	1	0	1	1	1	1	1	1	1	4	0	0	1	0	0	1	1	1	1	0	1	1	1	1	0	0	1	1	1	1	1	1	1	2	3	1	1
1	3	5	1	1	1	1	1	1	3	1	1	1	1	1	1	1	0	1	1	1	1	4	0	0	1	0	0	1	1	1	1	1	0	0	1	1	1	1	1	1	1	1	1	1	1	1	1	1	1
1	4	5	1	1	2	2	2	2	3	1	0	1	1	1	1	1	0	1	1	1	1	4	0	1	1	0	0	0	1	1	1	1	1	1	1	1	1	1	1	1	1	1	1	1	1	1	2	2	2
1	1	1	2	2	3	3	3	4	3	1	1	1	1	1	1	1	1	1	1	1	1	4	0	1	1	0	0	1	1	1	1	1	0	0	1	0	1	1	1	1	1	1	1	1	1	3	3	2	2
2	2	2	2	1	2	2	2	2	3	1	1	1	1	1	1	1	0	1	1	1	1	4	0	1	1	0	0	1	0	1	1	1	0	1	1	0	1	1	1	1	1	1	1	1	1	2	3	2	2
1	3	5	2	1	1	1	1	1	1	1	0	1	0	1	1	1	0	1	1	1	1	4	0	1	0	0	0	1	1	0	1	1	1	1	1	1	1	1	1	1	1	1	1	1	1	2	2	2	2
1	1	2	2	2	3	2	4	4	3	1	1	1	1	0	0	1	1	1	1	1	1	4	0	0	1	0	0	1	0	0	1	1	1	1	1	0	0	0	1	1	1	1	1	1	1	3	3	3	2
1	3	5	2	1	2	2	3	4	3	0	0	1	0	1	0	0	0	1	0	0	0	4	0	0	1	0	0	1	0	0	0	0	1	0	1	0	1	0	1	1	2	2	2	2	2	2	2	2	2
1	2	3	2	2	4	4	4	4	4	1	1	1	1	1	1	1	1	1	1	1	1	4	1	1	1	0	0	1	1	0	1	0	1	0	1	1	0	0	2	2	2	2	2	2	2	4	4	4	2
1	2	4	2	1	3	3	3	3	3	1	0	1	1	1	1	1	0	1	1	1	1	4	0	0	1	0	0	0	0	1	1	0	0	1	1	1	0	0	2	2	1	1	1	1	1	2	2	1	2
1	3	5	2	1	1	1	1	1	3	1	1	1	1	1	1	1	1	1	1	1	1	4	0	0	1	0	0	1	1	1	1	1	1	1	1	1	1	1	1	1	1	1	1	1	1	1	1	1	1
1	4	5	2	2	2	1	1	1	1	1	1	1	1	1	1	1	1	1	1	1	1	4	0	0	1	0	0	0	1	0	1	1	1	1	1	1	1	1	1	1	1	1	1	1	1	2	2	1	2
1	4	5	1	1	2	2	2	2	3	1	1	1	1	0	1	1	1	1	1	1	1	4	0	1	1	0	0	1	1	1	1	1	1	0	1	1	1	0	1	1	1	1	1	1	1	2	2	1	2
1	2	3	2	1	2	2	3	3	3	1	1	1	1	1	1	1	1	1	1	1	1	4	0	1	1	0	0	1	0	1	1	0	1	0	1	1	1	1	3	2	1	3	1	1	3	2	2	1	2
1	3	5	2	1	2	1	2	2	3	1	1	1	1	1	1	1	1	1	1	1	1	4	1	1	1	0	0	1	1	1	1	1	1	1	1	1	1	0	1	1	1	1	1	1	1	2	3	2	2
1	1	2	2	1	3	2	4	4	3	1	1	1	1	1	1	1	0	1	1	1	1	4	0	1	0	0	0	1	1	0	1	1	0	0	1	1	0	0	2	2	2	2	2	2	3	3	4	2	1
1	2	4	2	1	1	1	1	2	3	1	1	1	1	1	1	1	0	1	1	1	1	4	0	1	1	0	0	1	1	1	1	1	1	1	1	1	1	1	1	1	1	1	1	1	1	2	2	1	1
1	3	5	2	1	1	1	1	1	3	0	0	1	0	1	1	1	1	1	1	1	1	4	1	1	1	1	0	1	1	1	1	1	0	1	1	1	0	0	3	2	1	1	1	1	1	1	2	1	1
1	1	2	2	2	2	2	4	4	3	1	1	1	1	1	1	1	1	1	1	1	1	3	0	1	0	0	0	1	0	1	1	1	0	0	0	0	1	1	1	1	1	1	1	1	1	3	2	2	2
1	1	2	2	1	2	2	3	4	3	1	1	1	1	1	1	1	0	1	0	1	1	4	0	1	1	0	0	1	1	0	1	0	1	1	1	1	0	0	1	1	1	1	1	1	1	3	3	2	2
1	3	4	2	1	3	2	3	4	3	1	1	1	1	1	1	1	0	1	1	1	1	4	1	1	1	0	0	1	1	1	1	0	1	0	1	1	0	0	1	1	1	1	1	1	1	2	2	2	2
1	3	5	2	2	3	3	4	4	3	1	0	1	0	1	1	1	1	1	1	1	1	4	0	1	0	0	0	0	1	0	1	0	0	0	0	1	0	0	1	1	1	1	1	1	1	3	4	2	2
1	1	1	2	2	3	3	3	3	3	1	1	1	1	1	1	1	0	1	1	1	1	4	0	1	1	0	0	1	1	1	1	0	1	0	1	0	1	1	2	2	2	2	2	2	2	2	2	2	2
1	2	4	2	2	1	1	1	1	3	1	1	1	1	1	1	1	1	1	1	1	1	4	0	0	1	0	0	1	0	0	1	1	0	0	1	1	0	0	1	1	1	1	1	1	1	2	2	1	3
1	3	5	2	2	2	2	2	2	3	1	1	1	1	1	1	1	1	1	1	1	1	4	0	1	0	0	0	1	0	0	1	1	1	1	1	1	1	1	1	1	1	1	1	1	1	2	2	2	2
1	4	5	2	1	2	2	2	2	3	1	1	1	1	1	1	1	0	1	1	1	1	4	0	1	1	0	0	1	1	1	1	1	1	1	1	1	1	0	1	1	1	1	1	1	1	1	2	1	1
1	1	2	2	1	2	2	2	2	3	1	1	1	1	1	1	1	1	1	1	1	1	4	1	1	1	0	0	1	0	0	1	1	1	0	1	1	1	1	1	1	1	1	1	1	1	1	1	1	1
1	2	3	2	1	3	2	2	2	3	1	1	1	1	1	1	1	0	1	1	1	1	4	0	0	1	0	0	1	0	0	1	0	1	0	1	1	0	0	2	2	2	2	2	2	2	2	3	3	3
1	1	1	2	2	2	2	2	2	3	1	1	1	1	1	1	1	1	1	1	1	1	4	0	1	0	0	0	1	1	0	1	1	1	1	1	1	1	1	2	2	2	2	2	2	2	2	2	2	2
1	1	1	2	1	3	3	4	4	1	1	1	1	1	1	1	1	0	1	1	1	1	4	0	1	0	0	0	1	0	1	1	0	1	0	1	1	0	0	1	1	1	1	1	1	1	3	3	3	3
1	3	4	2	1	2	2	3	4	3	1	1	1	1	1	1	1	1	1	1	1	1	4	0	1	0	0	0	1	1	0	1	1	1	0	1	1	1	1	2	2	2	2	2	2	2	2	2	2	2
1	1	1	2	1	1	1	2	4	3	1	1	1	0	1	1	1	0	1	1	1	1	4	1	1	1	0	0	1	0	1	1	1	1	1	1	1	1	1	1	1	1	1	1	1	1	3	2	2	1
1	2	3	2	1	2	2	1	2	3	1	1	1	1	1	1	1	1	1	1	1	1	4	0	0	1	0	0	0	1	1	1	1	0	0	1	1	1	0	1	1	1	1	1	1	1	1	2	1	1
1	2	2	2	1	3	2	3	3	1	1	1	1	0	1	1	1	1	1	1	1	1	4	1	1	1	0	0	1	1	1	1	1	1	0	1	1	1	0	1	1	1	1	1	1	1	2	2	2	2
1	2	3	2	2	3	3	3	3	3	1	1	1	1	1	1	1	1	1	1	1	1	1	0	0	1	0	0	1	0	0	1	0	0	1	1	0	0	1	2	2	2	1	1	1	1	3	2	2	2
1	1	1	2	2	2	2	3	3	3	1	1	1	1	1	1	1	1	1	1	1	1	4	0	1	1	0	0	1	1	0	1	0	1	1	1	1	0	0	2	2	1	1	1	1	2	3	3	2	2
1	2	4	2	2	2	2	2	1	3	1	1	1	1	1	0	1	0	1	1	1	1	4	1	1	0	0	0	0	1	1	1	0	0	1	1	0	1	1	1	1	1	1	1	1	1	2	2	2	2
1	3	4	1	1	2	1	1	1	3	1	1	1	1	1	1	1	0	1	1	1	1	4	1	1	1	0	0	1	0	1	1	1	1	1	1	1	1	1	1	1	1	1	1	1	1	1	1	1	1
1	2	2	2	1	2	2	2	3	3	1	1	1	1	1	1	1	0	1	1	1	1	4	1	1	1	0	0	1	1	1	1	1	1	1	1	1	1	1	1	1	2	2	2	2	2	2	2	1	3
1	2	3	2	2	2	2	3	4	3	1	0	1	1	0	1	1	1	1	1	1	1	4	0	1	1	0	0	1	0	1	1	0	0	1	0	0	1	0	3	1	1	1	1	1	1	2	3	2	1
1	2	3	2	1	2	2	2	2	3	1	1	1	1	1	1	1	1	1	1	1	1	4	0	1	1	0	0	1	1	0	1	1	1	0	1	1	0	0	1	1	1	1	1	1	1	2	2	2	2
1	2	3	2	1	1	1	1	1	3	1	1	1	1	1	1	1	1	1	1	1	1	4	0	0	1	0	0	0	1	0	1	1	1	1	1	1	1	1	1	1	1	1	1	1	1	1	2	1	3
1	2	3	2	1	2	2	2	2	3	1	1	1	1	1	1	1	1	1	1	1	1	4	0	0	1	0	0	1	1	1	1	1	1	1	1	1	1	1	1	1	1	1	1	1	1	2	2	2	2
1	2	2	2	1	3	3	3	3	3	1	1	1	1	1	1	1	1	1	1	1	1	4	0	1	1	0	1	1	1	1	1	1	1	1	1	1	1	0	3	2	2	2	2	2	2	4	4	3	3
1	3	5	2	2	2	2	3	2	3	1	1	1	0	1	1	1	1	1	1	1	1	4	0	1	1	0	0	0	1	1	1	1	1	1	1	1	1	0	1	1	1	1	1	1	1	3	3	2	2
1	2	4	2	2	2	2	2	2	3	1	1	1	1	1	1	1	1	1	1	1	1	4	1	0	1	0	0	1	1	1	1	1	1	1	1	1	1	1	1	1	1	1	1	1	1	3	4	3	2
1	1	2	2	2	3	2	3	3	3	1	1	1	0	1	1	1	0	1	1	1	1	4	1	1	1	0	0	1	0	1	1	1	1	0	1	1	1	0	1	1	1	1	1	1	2	2	2	2	2
1	3	4	2	2	3	3	3	4	3	1	0	1	0	1	1	1	1	1	1	1	1	4	0	0	1	0	0	0	0	1	1	0	0	1	1	1	0	0	1	1	1	1	1	1	1	3	3	3	2
1	2	2	2	2	3	3	3	3	3	1	1	1	1	1	1	1	0	1	1	1	1	4	0	1	1	0	0	1	0	1	1	0	1	1	1	1	0	0	2	2	2	2	2	2	2	3	3	3	2
1	1	1	2	2	1	1	2	2	1	1	1	1	1	1	1	1	1	1	1	1	1	4	0	1	1	0	0	1	1	1	1	1	0	0	1	1	1	1	1	1	1	1	1	1	1	2	2	2	2
1	1	1	2	2	2	3	4	4	3	1	1	0	0	1	1	1	1	1	1	1	1	4	0	1	1	0	0	1	0	0	1	0	0	0	1	0	1	1	1	2	1	1	1	1	1	2	2	2	2
1	1	1	2	2	2	2	2	3	1	1	1	1	1	1	0	1	0	1	1	1	1	4	0	1	1	0	0	1	0	1	1	1	0	0	1	1	1	0	1	1	1	1	1	1	1	2	2	2	2
1	2	3	2	2	3	3	3	3	3	1	1	1	1	1	1	1	1	1	1	1	1	4	0	1	1	0	0	1	1	0	1	1	0	0	1	1	0	0	2	2	2	2	2	2	2	2	3	2	2
1	2	3	2	2	2	2	3	3	3	1	0	0	0	1	1	1	0	1	1	1	1	4	0	0	1	0	0	1	0	0	1	1	0	0	1	0	0	0	1	1	1	2	1	1	1	2	3	1	2
1	2	3	2	2	3	1	4	4	1	1	1	1	1	1	1	1	0	1	1	1	1	4	0	0	1	0	0	0	1	1	1	1	0	1	1	0	1	0	1	1	1	1	1	1	1	2	3	2	1
1	1	2	2	1	2	2	2	2	3	1	1	1	1	1	1	1	1	1	1	1	1	4	0	1	1	0	0	1	1	0	1	1	1	1	1	0	1	0	1	1	1	1	1	1	1	2	3	2	2
1	1	1	2	1	3	3	3	3	2	1	1	1	0	1	1	1	0	1	1	1	1	4	0	1	1	0	0	1	0	1	0	1	1	0	1	1	0	0	1	1	1	1	1	1	1	2	2	2	2
1	3	5	2	2	2	2	3	3	3	1	1	1	1	1	1	1	0	1	1	1	1	4	0	1	1	0	0	1	0	1	1	0	1	0	1	1	0	1	1	1	1	1	1	1	1	2	2	2	2
1	3	4	2	2	3	2	3	3	1	0	0	1	0	1	1	1	1	1	1	1	1	4	0	1	0	0	0	1	0	0	1	1	1	0	1	1	1	0	1	1	1	1	1	1	1	2	3	2	2
1	1	2	2	1	3	3	3	4	3	1	0	1	0	1	0	1	1	1	1	1	1	4	0	1	1	0	0	1	1	0	1	0	1	1	1	1	0	0	2	1	1	1	1	1	1	2	3	2	2
1	3	5	1	1	2	2	2	2	3	1	1	1	1	1	1	1	0	1	1	1	1	4	0	1	1	0	0	1	1	0	1	1	1	1	1	1	1	1	1	1	1	1	1	1	1	1	1	1	2
1	1	2	2	1	2	2	3	3	3	1	1	1	1	1	1	1	1	1	1	1	1	4	0	1	1	0	0	0	1	1	1	1	0	0	1	1	0	0	1	1	1	1	1	1	1	3	3	3	3
1	3	4	2	1	2	2	3	3	3	1	1	1	1	1	1	1	1	1	1	1	1	4	0	0	1	0	0	1	0	0	1	0	1	0	1	1	1	0	1	1	1	1	1	1	1	2	3	2	2
1	2	2	2	2	2	1	2	2	3	1	1	1	0	1	0	1	1	1	1	1	1	4	0	1	1	0	0	1	1	1	1	0	0	1	1	0	1	1	2	1	1	1	1	1	1	2	3	3	2
1	3	5	2	2	2	2	2	2	2	0	1	0	0	0	1	0	0	0	1	0	0	4	0	1	0	0	0	1	0	0	1	0	1	0	1	0	1	0	1	1	1	1	1	1	1	2	2	1	2
1	3	4	2	2	3	3	4	3	3	0	0	1	0	1	1	1	0	1	1	1	1	4	0	1	0	0	0	1	1	1	1	0	0	1	1	1	0	0	2	2	2	2	2	2	2	3	3	3	3
1	1	2	2	1	2	3	4	4	3	1	1	1	1	1	1	1	1	1	1	1	1	4	0	0	1	0	0	0	1	0	1	1	0	1	1	1	1	1	2	2	1	2	2	2	2	2	3	2	1
1	2	3	2	2	3	3	3	3	3	1	1	1	1	1	1	1	1	1	1	1	1	4	1	1	1	0	0	1	0	0	1	1	1	1	1	1	0	0	1	1	1	1	1	1	1	2	2	2	3
1	1	2	2	2	3	3	3	3	3	1	1	1	1	1	1	1	1	1	1	1	1	4	0	1	1	0	0	1	0	0	1	0	0	0	1	0	0	0	1	1	1	1	1	1	1	3	3	3	2
1	2	3	1	1	2	2	2	2	3	1	1	1	1	1	1	1	1	1	1	1	1	4	0	0	1	0	0	0	0	1	1	0	0	0	1	0	1	1	2	2	2	2	2	2	2	2	2	2	2
1	2	3	2	2	3	4	4	4	1	1	1	1	1	1	1	1	0	1	1	1	1	4	0	0	1	0	0	1	0	0	1	0	1	1	1	0	0	0	1	1	1	1	1	1	1	3	4	3	3
1	2	4	2	1	1	1	1	1	3	1	0	1	0	1	1	1	0	1	1	1	1	4	0	1	1	0	0	1	0	1	1	0	1	1	1	0	1	1	1	1	1	1	1	1	1	1	3	1	1
1	2	2	2	2	3	3	3	3	3	1	1	1	1	1	1	1	0	1	1	1	1	4	0	1	0	0	0	1	0	0	1	1	0	0	1	1	1	1	1	1	2	2	2	2	2	3	3	3	3
1	1	2	2	2	2	2	1	2	3	1	1	1	1	1	1	1	1	1	1	1	1	4	0	0	1	0	0	0	0	1	0	1	0	0	1	0	1	0	1	1	1	1	1	1	1	2	2	2	1
1	2	2	2	2	3	2	3	3	3	1	1	1	1	1	1	1	0	1	1	1	1	4	0	0	1	0	0	1	0	1	1	0	1	0	0	1	1	0	2	2	2	2	2	2	2	2	3	3	2
1	1	1	2	2	3	2	3	3	3	1	1	1	1	1	1	1	1	1	1	1	1	4	0	0	1	0	0	1	1	1	1	1	1	1	1	1	1	0	1	1	1	1	1	1	1	2	3	3	3
1	3	5	2	2	3	4	3	4	3	1	1	1	1	1	0	1	0	1	0	1	1	4	0	0	1	0	0	1	0	0	1	0	0	1	1	1	0	0	2	2	1	2	2	2	2	3	3	2	3
2	1	2	2	2	3	3	4	4	3	1	1	1	1	1	1	1	1	1	1	1	1	4	0	1	0	0	0	0	1	1	0	0	0	1	1	0	0	0	1	1	1	1	1	1	1	4	4	3	3
1	1	1	2	2	2	2	3	2	3	1	1	1	1	1	1	1	0	1	1	1	1	4	0	1	1	0	0	1	0	0	1	0	0	1	1	1	0	0	3	3	3	2	2	1	1	3	3	1	2
1	1	2	2	2	3	3	3	3	1	1	1	1	1	1	1	1	1	1	1	1	1	4	0	0	1	0	0	1	0	1	0	1	0	0	1	0	0	0	1	1	1	1	1	1	1	3	3	3	3
1	1	1	2	1	1	2	2	2	3	1	1	1	1	1	1	1	1	1	1	1	1	4	0	1	0	0	0	0	1	0	1	1	0	0	1	0	1	1	1	1	1	1	1	1	1	1	2	1	1
1	3	5	2	1	2	2	3	3	3	1	1	1	1	0	1	1	1	1	1	1	1	4	0	1	1	0	0	1	0	1	1	0	1	1	1	0	1	0	1	1	1	1	1	1	1	2	3	1	2
1	2	2	2	1	3	3	4	4	3	1	1	1	1	1	1	1	0	1	1	1	1	4	0	0	1	0	0	1	0	0	1	0	1	1	1	1	0	0	2	2	1	2	1	2	2	3	3	3	4
1	2	3	2	1	1	3	3	3	1	1	0	0	0	1	1	1	1	1	1	1	1	4	1	1	1	1	1	1	1	1	1	1	1	1	1	1	1	1	3	2	2	2	2	2	2	2	2	2	2
1	3	5	2	1	2	2	2	2	3	1	0	1	1	1	1	1	1	1	1	1	1	4	0	1	1	0	0	1	0	1	1	1	1	1	1	1	0	0	1	1	1	1	1	1	1	1	2	2	3
1	2	2	2	2	1	1	1	2	3	1	1	1	1	1	1	1	1	1	1	1	1	4	0	0	1	0	0	1	0	1	1	0	1	0	1	1	0	0	2	2	2	2	2	2	2	2	2	2	1
1	2	3	2	1	1	1	1	1	3	1	1	1	1	1	1	1	1	1	1	1	1	4	0	0	1	0	0	1	0	0	0	0	1	0	1	1	1	0	1	1	1	1	1	1	1	2	2	2	2
1	2	3	2	1	2	3	3	3	3	1	1	1	1	1	1	1	0	1	1	1	1	4	0	0	1	0	0	1	1	1	1	1	0	0	1	0	1	1	2	2	1	2	2	2	2	2	2	2	2
2	1	1	2	2	2	3	3	3	3	1	1	1	0	1	1	1	1	1	1	1	1	4	0	0	1	0	0	1	1	1	1	1	1	1	1	1	1	1	2	2	2	2	2	2	2	2	2	2	2
1	2	3	2	1	2	2	4	4	3	1	1	1	1	1	1	1	1	1	1	1	1	4	0	1	1	0	0	0	1	1	1	1	0	1	1	1	0	0	1	1	2	2	1	1	2	3	3	3	2
1	2	2	2	2	2	2	2	3	3	1	0	1	1	1	1	1	0	1	1	1	1	4	1	0	1	0	0	1	1	1	1	1	1	0	1	1	1	0	2	2	1	2	2	1	2	2	3	2	2
1	2	4	2	1	2	2	3	3	3	1	0	1	1	1	1	1	0	1	1	1	1	4	0	1	1	0	0	1	1	1	0	1	1	0	1	1	0	0	1	1	1	2	2	1	1	2	3	3	2
1	2	4	2	1	2	2	4	4	3	1	0	1	1	1	1	1	1	1	1	1	1	4	0	1	1	0	0	1	1	1	1	0	1	0	1	0	0	1	2	1	1	1	1	1	1	3	4	2	2
1	2	3	2	1	3	3	3	3	3	1	1	1	1	1	1	1	1	1	1	1	1	4	0	0	1	0	0	0	0	1	0	1	0	0	1	1	1	1	1	1	1	1	1	1	1	3	3	2	1
1	2	3	2	1	2	2	2	3	3	1	1	1	1	0	1	1	1	1	1	1	1	4	1	1	1	0	0	1	1	1	1	1	1	0	1	1	0	0	1	1	1	1	1	1	1	2	2	2	3
1	1	1	2	2	3	3	3	3	3	1	1	1	1	1	1	1	1	1	1	1	1	4	0	1	1	0	0	1	0	1	1	1	0	0	1	1	1	1	2	2	2	2	2	2	2	3	3	3	3
1	3	5	1	1	1	1	1	1	3	1	0	1	0	1	1	1	1	1	1	1	1	4	0	0	1	0	0	1	0	1	1	0	1	0	1	0	1	0	1	1	1	1	1	1	1	1	1	1	2
1	2	3	2	1	1	1	1	1	3	1	1	1	1	1	1	1	1	1	1	1	1	4	0	1	1	0	0	1	1	0	1	1	0	0	1	1	0	0	1	1	1	1	1	1	1	2	2	2	2
1	3	5	2	2	3	3	4	3	3	1	1	0	1	1	1	1	0	1	1	1	1	4	0	1	1	0	0	1	0	1	0	1	0	1	1	1	1	1	1	1	1	1	1	1	1	2	3	3	3
1	2	3	2	2	2	2	2	3	3	1	1	1	1	1	1	1	0	1	1	1	1	4	0	0	1	0	0	1	0	0	0	1	1	0	1	1	0	0	2	2	1	1	1	1	1	2	3	3	3
1	2	3	2	2	3	3	3	3	3	1	1	1	1	1	1	1	1	1	1	1	1	4	0	1	0	0	0	1	0	0	0	1	0	0	1	1	0	0	3	3	3	3	3	3	3	2	3	2	2
1	3	5	1	1	1	1	2	2	3	1	1	1	0	1	1	1	0	1	1	1	1	4	0	1	1	0	0	1	0	1	0	1	0	1	1	1	1	1	1	1	1	1	1	1	1	1	1	1	1
1	2	4	2	2	3	2	2	2	3	1	0	1	0	0	1	1	1	1	1	1	1	4	0	1	1	0	0	1	0	1	1	1	1	0	1	1	0	1	1	1	1	1	1	1	1	2	3	3	2
1	1	1	2	2	3	3	4	4	3	1	1	1	1	1	1	1	1	1	1	1	1	4	1	1	1	0	0	1	1	1	0	1	0	0	1	0	1	0	2	2	2	2	2	2	2	2	3	2	2
1	1	1	2	1	2	2	2	2	3	1	0	0	0	0	1	0	0	1	1	1	1	4	0	1	0	0	0	0	1	0	1	0	0	0	1	0	1	0	1	1	1	1	1	1	1	3	2	2	2
1	1	2	2	2	3	3	4	3	1	1	1	1	0	1	1	1	0	1	1	1	1	4	0	1	1	0	0	1	1	0	1	1	0	0	1	1	1	1	2	2	2	2	2	2	3	3	3	3	2
1	2	3	2	2	3	2	3	4	3	1	0	1	0	1	1	1	1	1	1	1	1	4	0	1	1	0	0	0	1	0	1	1	1	0	1	1	1	0	1	1	1	1	1	1	1	3	3	4	2
1	1	1	2	1	2	2	2	2	3	1	1	1	1	1	1	1	1	1	1	1	1	4	0	1	1	0	0	1	1	1	1	1	0	0	1	1	0	0	2	2	1	1	1	1	1	2	2	3	3
1	2	3	2	1	2	1	4	4	3	1	0	0	0	0	1	1	1	1	1	1	1	4	0	0	1	0	0	1	0	1	1	0	1	0	1	1	1	1	1	1	1	1	1	1	1	2	3	2	2
1	1	1	2	2	3	4	4	4	3	1	1	0	1	0	1	1	0	1	1	1	1	4	0	0	1	0	0	1	0	0	1	1	0	0	1	1	0	0	1	1	1	1	1	1	1	3	3	3	3
1	3	4	2	2	3	2	2	3	3	1	0	1	1	0	1	1	1	1	1	1	1	4	0	0	1	0	0	1	1	1	1	1	1	1	1	1	0	0	2	2	2	2	2	2	2	3	3	2	2
1	3	4	2	2	3	3	4	3	3	1	1	1	1	1	1	1	0	1	1	1	1	4	0	1	1	0	0	1	1	0	1	0	0	1	1	1	0	0	1	1	1	1	1	1	1	3	3	3	3
1	3	5	2	2	3	4	4	4	2	0	0	1	0	1	1	1	1	1	1	1	1	4	0	1	0	0	0	0	0	1	1	1	1	0	1	1	0	0	1	2	2	2	2	2	2	3	3	3	2
1	1	1	2	2	2	2	2	2	3	1	1	1	0	1	1	1	0	1	1	1	1	1	0	1	1	0	0	1	0	1	1	1	0	0	1	1	0	0	3	3	3	3	3	3	3	2	3	2	3
1	2	3	2	1	3	3	3	3	3	1	0	1	0	1	1	1	0	1	1	1	1	4	0	1	0	0	0	1	0	0	1	0	1	0	1	0	1	1	2	2	2	1	1	1	1	2	3	2	2
1	1	1	2	2	2	2	3	3	3	1	0	1	1	1	1	1	0	1	1	1	1	4	0	1	1	0	0	0	1	1	1	1	0	0	1	1	0	0	2	2	1	2	1	1	2	2	3	3	2
1	1	1	2	2	2	3	3	3	3	1	1	1	1	1	1	1	1	1	1	1	1	4	0	1	1	0	0	1	0	1	1	0	1	0	1	1	0	0	1	1	1	1	1	1	1	1	1	1	1
1	2	2	2	2	2	2	3	4	3	1	1	1	1	1	1	1	0	1	1	1	1	4	1	1	1	0	0	1	1	1	1	1	0	0	1	1	0	0	3	3	1	1	1	1	1	3	3	2	3
1	2	3	1	2	1	1	4	4	3	1	1	1	1	1	0	1	0	1	1	1	1	3	0	0	1	0	0	0	0	1	1	0	0	1	1	1	1	0	4	4	2	2	2	2	2	3	3	3	2
1	1	2	2	1	3	3	3	3	3	1	1	1	0	1	1	1	0	1	1	1	1	4	0	0	1	0	0	0	1	0	0	0	1	1	1	1	0	0	1	1	1	1	1	1	1	2	3	3	3
1	2	4	2	2	3	2	2	2	3	1	1	1	1	1	1	1	0	1	1	1	1	4	0	1	1	0	0	1	0	1	1	0	0	1	1	1	1	1	1	1	1	1	1	1	1	2	2	1	2
1	3	5	1	1	1	1	2	1	3	1	1	1	1	1	1	1	1	1	1	1	1	4	0	1	1	0	0	1	1	1	1	0	1	0	1	1	1	0	1	1	1	1	1	1	1	1	1	1	2
1	2	4	2	2	3	2	3	3	3	1	1	1	1	1	1	1	0	1	1	1	1	4	0	0	1	0	0	1	0	0	1	0	0	0	1	1	0	0	1	1	1	1	1	1	1	2	3	2	3
1	2	2	2	1	2	2	2	2	3	1	1	1	1	1	1	1	0	1	1	1	1	4	0	1	1	0	0	1	1	0	1	1	1	1	1	1	0	0	1	1	1	1	1	1	1	2	3	2	3
1	1	1	2	2	1	1	1	1	3	1	1	1	1	1	1	1	1	1	1	1	1	4	1	1	1	0	0	0	0	1	1	1	0	0	1	0	1	1	1	1	1	1	1	1	1	2	2	2	3
1	2	4	2	1	2	1	3	3	3	1	1	1	0	1	1	1	0	1	1	1	1	4	0	1	1	0	0	1	1	1	1	0	1	0	1	1	0	0	1	1	1	1	1	1	1	2	3	2	3
1	2	3	2	2	3	3	3	3	3	1	0	1	0	1	1	1	0	1	1	0	0	4	0	0	1	0	0	1	0	1	1	1	0	0	1	1	0	0	3	3	4	3	2	2	3	3	3	2	3
1	2	3	2	2	3	3	4	4	2	1	0	1	0	1	1	0	0	1	1	1	1	4	0	0	1	0	0	1	1	0	1	1	0	0	1	0	0	0	3	2	2	2	2	2	2	3	4	3	3
1	1	1	2	2	3	2	2	2	3	1	0	0	0	0	1	0	0	1	1	1	1	4	0	1	1	0	1	1	1	1	1	1	0	0	1	1	1	0	1	1	1	1	1	1	1	3	3	3	4
1	2	4	2	1	2	2	3	3	3	1	1	1	1	1	1	1	1	1	1	1	1	4	0	1	1	0	0	1	1	1	1	1	1	1	1	1	0	0	1	2	1	1	1	1	1	2	3	2	2
1	2	3	2	1	1	1	1	1	3	1	1	1	1	1	1	1	1	1	1	1	1	4	0	1	1	0	0	0	1	1	1	1	0	0	1	1	0	0	1	1	1	1	1	1	1	2	3	1	3
1	1	2	2	2	3	2	4	3	3	1	1	1	1	1	1	1	0	1	1	1	1	4	0	0	1	0	0	1	1	1	1	1	1	1	1	1	1	0	1	1	1	1	1	1	1	3	3	2	2
1	2	3	2	1	2	2	2	2	3	1	1	1	1	1	1	1	1	1	1	1	1	4	0	0	1	0	0	1	0	1	1	1	0	0	1	0	1	0	2	3	3	2	2	2	2	3	3	3	3
1	1	1	2	1	3	3	4	4	3	1	1	1	1	1	1	1	0	1	1	1	1	4	0	0	1	0	0	1	1	1	1	1	1	0	1	1	0	0	2	2	1	1	2	1	2	3	3	3	3
1	1	1	2	2	3	2	4	4	3	1	1	0	1	1	1	1	0	1	1	1	1	4	0	0	1	0	0	1	0	1	1	0	1	1	1	1	0	0	1	1	1	1	1	1	1	3	3	3	3
1	2	3	2	2	2	2	3	4	3	0	1	1	1	1	1	1	0	1	1	1	1	4	0	0	1	0	0	1	1	1	0	1	1	0	1	0	1	0	1	1	1	1	1	1	1	3	4	3	3
1	2	3	2	2	2	2	2	3	1	1	1	1	0	1	1	1	0	1	1	1	1	4	0	1	0	0	0	1	0	1	1	0	0	1	1	0	0	0	1	1	1	1	1	1	1	2	3	2	2
1	3	5	1	1	2	2	2	2	3	1	1	1	1	1	1	1	0	1	1	1	1	4	0	1	0	0	0	0	0	1	1	1	0	1	1	1	0	0	1	1	1	1	1	1	1	2	2	1	2
1	2	3	2	2	2	2	2	2	3	1	1	1	1	1	1	1	0	1	1	1	1	4	0	1	1	0	0	1	1	1	1	0	1	1	0	1	1	1	2	2	2	2	2	1	1	2	2	2	2
1	1	2	2	2	3	3	2	3	3	1	1	1	1	1	1	1	1	1	1	1	1	4	0	0	1	0	0	0	1	0	1	1	1	1	1	1	0	0	1	1	1	1	1	1	1	2	2	3	3
1	4	5	2	1	2	2	2	2	1	1	1	1	1	1	1	1	1	1	1	1	1	3	0	1	1	0	0	1	0	1	1	0	0	1	1	1	1	0	1	1	1	1	1	1	1	2	2	2	2
1	2	2	2	2	2	2	2	4	3	1	1	1	1	1	1	1	0	1	1	1	1	4	0	1	1	0	0	1	0	1	1	0	1	1	1	1	0	0	1	1	1	1	1	1	1	2	3	2	2
1	3	3	2	2	3	4	4	4	3	1	1	1	1	1	1	1	1	1	1	1	1	4	0	1	1	0	0	1	0	1	1	0	0	1	1	1	1	0	2	2	2	2	2	2	2	3	3	2	3
1	3	5	2	1	3	3	3	3	3	1	1	1	1	1	1	1	1	1	1	1	1	4	0	0	1	0	0	1	0	0	1	1	1	1	1	1	0	0	1	1	1	1	1	1	1	2	2	2	2
1	2	3	2	2	2	2	2	3	3	1	1	1	1	0	1	1	1	1	1	1	1	4	0	0	1	0	0	1	1	1	1	1	0	0	1	1	0	0	2	2	1	1	2	1	2	2	3	2	3
1	2	3	2	1	1	3	3	4	3	1	1	1	0	1	0	1	0	1	1	1	1	4	0	1	1	0	0	1	1	1	1	1	0	1	1	1	1	0	1	1	1	1	1	1	1	3	3	2	2
1	1	2	2	2	2	2	3	3	3	1	1	1	1	1	1	1	0	1	1	1	1	4	0	1	1	0	0	1	0	1	1	1	0	0	1	0	1	1	1	1	1	1	1	1	1	2	2	2	2
1	2	2	2	1	3	3	2	1	3	1	1	1	0	1	1	1	0	1	1	0	1	4	0	1	1	0	0	1	1	0	1	0	1	1	1	1	1	0	1	1	1	1	1	1	1	2	2	2	3
1	1	1	2	2	2	2	3	2	3	1	1	1	1	1	1	1	1	1	1	1	1	4	0	0	1	0	0	1	0	0	1	1	1	1	1	1	1	0	1	1	1	1	1	1	2	2	2	2	2
1	2	3	2	2	4	4	4	4	1	1	1	1	1	0	1	0	1	1	1	1	1	4	0	0	1	0	0	1	0	1	1	1	1	0	1	1	0	0	1	1	1	1	1	1	1	4	4	4	4
1	2	3	2	2	4	3	2	3	3	1	1	1	1	1	1	1	1	1	1	1	1	4	0	1	1	0	0	1	0	1	1	0	1	1	1	1	1	1	3	3	3	3	3	3	3	3	3	2	3
1	2	3	2	2	4	4	4	4	1	1	1	1	1	0	1	1	0	1	1	1	1	4	0	0	1	0	0	1	0	1	1	1	1	0	1	1	0	0	1	1	1	1	1	1	1	4	4	4	4
1	3	4	2	2	3	3	4	4	3	1	1	1	1	1	1	1	0	1	1	1	1	4	0	1	1	0	0	1	0	1	1	1	1	1	1	1	0	0	1	1	1	1	1	1	1	2	4	3	3
1	1	1	2	2	3	3	3	3	3	1	1	1	1	1	1	1	1	1	1	1	1	4	0	1	0	0	0	0	1	0	1	1	0	1	1	1	1	0	1	1	1	1	1	1	1	2	3	2	2
1	3	4	1	1	2	2	2	3	1	1	0	1	0	0	1	0	1	1	1	1	1	4	0	1	1	0	0	1	0	0	1	1	0	1	1	0	0	0	1	1	1	1	1	1	1	2	2	2	1
1	1	2	2	2	2	2	2	2	1	1	0	1	0	1	1	0	1	1	1	1	1	4	0	1	1	0	0	1	0	1	1	1	0	0	1	0	1	1	2	1	1	1	1	1	1	2	2	2	2
1	3	5	2	1	3	3	3	3	1	1	1	1	1	1	0	1	1	1	1	1	1	4	1	1	1	0	0	1	0	1	1	0	1	1	1	1	0	0	3	3	3	2	2	2	2	3	2	2	2
1	1	1	2	2	3	3	3	3	3	1	1	1	1	1	1	1	1	1	1	1	1	4	0	1	1	0	1	0	1	1	1	1	0	0	1	1	1	0	1	1	1	1	3	1	1	2	2	3	2
1	2	3	2	1	3	3	3	3	3	1	0	1	1	1	1	1	0	1	1	1	1	4	0	1	1	0	0	1	1	0	1	0	1	1	1	1	1	0	2	2	2	2	2	4	2	2	3	2	2
1	3	5	2	2	2	3	4	4	3	1	0	0	0	0	1	0	0	0	1	0	0	4	0	1	1	0	0	1	1	0	1	1	0	0	1	0	1	0	2	2	2	2	2	2	2	2	3	3	3
2	2	3	2	2	3	3	4	3	3	1	0	1	0	1	1	1	0	1	1	1	1	4	0	0	1	0	0	1	0	1	1	0	1	0	1	0	1	1	1	1	1	1	1	1	1	2	3	2	2
1	1	1	2	1	3	2	1	1	1	1	1	1	1	0	1	1	1	1	1	1	1	4	0	1	1	0	0	1	1	0	1	1	1	1	1	1	1	1	2	2	2	2	2	2	2	2	2	2	4
1	2	2	2	2	2	2	3	3	3	1	0	1	1	1	1	1	0	1	1	1	1	4	0	1	1	0	0	1	0	1	1	1	0	0	1	1	0	0	1	1	1	1	1	1	1	2	3	2	2
1	1	2	2	2	3	2	4	4	1	1	0	1	0	1	1	1	0	1	1	1	1	4	0	0	1	0	0	1	1	1	1	1	0	0	1	1	1	0	2	2	2	2	2	2	2	2	3	2	2
1	2	4	2	2	2	2	2	2	3	1	1	1	0	1	1	1	0	1	1	1	1	4	0	0	1	0	0	0	0	1	1	1	0	0	1	1	0	0	1	1	1	1	1	1	1	2	3	3	2
2	2	3	2	2	2	2	4	4	3	1	1	1	1	1	1	1	0	1	1	1	1	4	0	1	1	0	0	1	1	1	1	1	1	0	1	0	0	0	1	1	1	1	1	1	1	3	4	2	3
1	2	4	2	2	3	3	4	4	3	1	1	1	1	1	1	1	1	1	1	1	1	4	1	1	1	0	0	1	1	0	1	1	0	1	1	1	1	0	3	3	3	3	3	3	3	3	3	3	3
1	2	2	2	1	1	1	2	3	3	1	1	1	1	0	1	1	1	1	1	1	1	4	0	1	1	0	0	1	0	1	1	0	1	1	1	1	0	0	1	1	1	1	1	1	1	1	2	2	2
1	2	3	2	1	2	2	2	2	3	1	1	1	1	1	1	1	1	1	1	1	1	4	0	1	1	0	0	0	1	1	1	1	0	0	1	1	0	0	1	1	1	1	1	1	1	2	3	2	2
1	2	2	2	1	3	2	2	2	3	1	1	1	1	1	1	1	1	1	1	1	1	4	1	0	1	0	0	1	1	1	1	1	0	0	1	1	0	0	1	1	1	1	1	1	1	3	3	2	3
1	2	3	2	2	2	2	1	1	3	1	1	1	1	1	1	1	1	1	1	1	1	4	0	0	1	0	0	1	1	1	1	1	0	0	1	1	0	0	2	2	2	2	2	1	2	2	3	2	2
1	1	2	2	1	1	1	2	2	3	1	0	1	1	1	1	0	0	1	1	1	1	4	0	1	0	0	0	0	0	1	1	0	0	0	1	1	1	0	1	1	1	1	1	1	1	2	2	2	2
1	2	3	2	2	3	2	3	3	1	0	0	1	0	1	0	0	0	1	1	1	1	4	0	1	0	0	0	1	0	0	1	1	1	1	1	1	1	0	2	2	1	1	1	1	2	2	4	2	2
1	2	3	2	1	2	2	2	2	3	1	1	1	1	1	1	1	1	1	1	1	1	4	0	0	1	0	0	1	0	1	0	1	0	1	1	1	1	0	1	1	1	1	1	1	1	2	2	2	2
1	2	2	2	2	3	2	4	4	3	1	1	1	1	1	1	1	1	1	1	1	1	4	0	0	1	0	0	1	0	1	0	1	1	0	1	0	1	0	1	1	1	1	1	1	1	3	2	3	3
1	2	4	2	1	3	2	2	2	3	1	0	1	0	1	1	1	0	1	1	1	1	4	0	1	1	0	0	1	1	1	1	1	1	1	1	1	1	0	1	1	1	1	1	1	1	2	2	2	2
1	3	4	2	2	3	3	3	3	3	1	0	1	0	1	1	0	0	1	0	1	1	1	0	1	0	0	0	1	0	0	0	0	1	0	1	1	1	0	2	2	2	2	2	2	2	2	3	2	3
1	3	5	2	2	2	2	2	2	3	0	0	1	0	0	1	1	1	1	1	1	1	4	1	1	1	0	1	1	1	1	1	1	1	1	1	1	0	1	2	2	2	2	2	2	3	3	3	2	2
1	4	5	2	1	3	3	3	3	3	1	1	1	1	1	1	1	0	1	1	1	1	4	0	1	0	0	0	0	0	1	1	1	1	1	1	1	1	0	1	1	1	3	1	1	2	2	2	2	2
1	3	4	2	2	2	2	3	3	3	1	1	1	0	1	1	1	1	1	1	1	1	4	0	1	1	0	0	0	1	1	1	0	0	1	1	1	1	0	2	2	1	2	2	2	2	3	3	3	3
1	2	1	2	2	3	4	4	4	3	1	1	1	1	1	1	1	0	1	1	1	1	4	0	1	1	0	0	1	1	1	1	1	0	0	1	1	0	0	2	2	2	2	2	2	2	3	3	3	3
1	4	5	2	2	3	3	4	4	3	1	1	1	1	1	1	1	0	1	1	1	1	4	0	1	1	0	0	1	1	1	1	1	1	0	1	1	0	0	2	2	1	1	1	1	2	2	2	1	2
1	2	3	2	1	2	2	3	3	3	1	0	1	0	0	1	0	1	1	1	1	1	4	0	1	1	0	0	1	0	1	1	0	0	1	1	1	1	0	2	2	1	2	2	1	2	3	3	3	3
1	1	1	2	2	2	2	3	4	3	1	1	1	1	1	1	1	1	1	1	1	1	4	0	1	1	0	0	0	1	0	0	1	1	0	1	1	1	0	1	1	1	1	1	1	1	3	3	3	3
1	3	5	2	2	3	3	3	3	3	1	1	1	1	1	1	1	1	1	1	1	1	4	0	0	1	0	0	1	0	0	1	1	1	1	1	1	0	0	1	1	1	1	1	1	1	2	2	2	1
1	1	2	2	2	3	3	3	3	3	1	1	1	0	1	1	1	0	1	1	1	1	4	0	1	1	0	0	0	1	0	0	1	1	1	1	0	1	0	2	2	2	2	2	1	2	3	3	3	3
2	2	4	2	1	3	3	4	4	3	1	1	1	1	0	1	1	1	1	1	1	1	4	0	1	0	0	0	0	0	1	1	0	0	0	1	1	1	0	1	1	1	1	1	1	1	2	3	3	2
1	1	1	2	1	2	1	2	1	3	1	1	0	0	1	1	1	0	1	1	1	1	4	0	1	1	0	0	1	0	1	1	1	1	0	1	0	1	1	1	1	1	1	1	1	1	1	1	1	1
1	1	1	2	1	2	2	3	3	3	1	0	1	1	1	1	1	1	1	1	1	1	4	0	0	1	0	0	1	1	1	1	1	1	0	1	1	0	0	1	1	1	1	1	1	1	2	3	3	3
1	2	3	2	2	2	2	1	1	3	1	1	1	0	1	1	1	1	1	1	1	1	4	0	1	0	0	0	0	1	1	1	1	1	1	1	1	1	0	1	1	1	1	1	1	1	2	2	2	2
1	1	1	2	1	2	2	2	2	2	1	1	1	1	1	1	1	1	1	1	1	1	4	0	1	1	0	0	1	1	1	1	1	0	0	1	1	1	1	2	1	1	1	1	1	1	2	2	2	2
1	3	5	2	1	2	2	2	2	3	1	1	1	1	1	1	1	1	1	1	1	1	4	0	1	1	0	0	1	0	1	1	1	1	1	1	1	1	0	1	1	1	1	1	1	1	1	2	1	2
1	3	5	2	2	1	1	2	2	3	1	1	1	1	1	1	1	1	1	1	1	1	4	0	1	1	0	0	1	1	1	1	0	1	1	1	1	0	0	1	1	1	1	1	1	1	1	2	1	2
1	2	3	2	2	3	3	4	4	3	1	1	1	1	1	1	1	1	1	1	1	1	4	0	0	1	0	0	0	0	1	1	0	0	0	1	0	0	0	1	1	1	1	1	1	1	2	2	2	2
1	3	5	2	2	3	3	3	4	3	1	1	1	0	1	1	1	1	1	1	0	1	4	0	1	0	0	0	1	0	1	1	1	0	0	1	1	0	0	1	1	1	1	1	1	1	3	3	2	2
1	2	3	2	2	2	2	2	2	1	1	1	1	1	1	1	1	0	1	1	1	1	4	0	1	0	0	0	1	0	0	0	1	1	0	1	0	1	1	1	1	1	1	1	1	1	2	2	2	2
1	1	1	2	1	3	3	4	4	3	1	1	1	1	1	1	1	0	1	1	1	1	4	0	1	1	0	0	1	0	1	1	1	0	0	1	1	1	0	1	1	1	1	1	1	1	2	2	2	2
1	1	1	2	2	3	3	3	4	3	1	0	1	0	0	1	1	1	1	1	1	1	4	1	1	1	0	0	1	1	1	1	1	1	0	1	1	1	0	2	2	2	2	2	1	2	2	4	2	2
1	2	2	2	2	2	2	2	2	3	1	1	1	1	1	1	1	1	1	1	1	1	4	1	1	1	0	0	0	1	1	1	1	1	1	0	1	1	1	1	1	1	1	1	1	1	2	2	1	2
1	2	2	2	2	1	1	2	1	3	1	1	1	1	1	1	1	1	1	1	1	1	4	0	1	1	0	0	1	1	1	1	1	0	1	1	1	1	1	1	1	1	1	1	1	1	1	1	1	1
1	2	2	2	2	3	3	4	3	3	1	1	1	1	0	1	1	1	1	1	1	1	4	0	1	1	0	0	1	0	1	1	1	0	0	1	0	0	1	3	2	1	2	1	1	1	4	3	3	4
1	2	3	2	1	2	3	3	3	3	1	1	1	1	1	1	1	1	1	1	1	1	4	0	1	0	0	0	1	0	0	1	0	0	0	0	0	0	1	1	1	1	1	1	1	1	2	2	3	4
1	2	2	2	2	3	3	4	4	3	1	1	1	1	1	1	1	1	1	1	1	1	4	0	1	1	0	0	1	1	1	1	0	1	1	1	1	1	1	1	1	1	1	1	1	1	3	3	3	3
1	1	2	2	2	3	3	4	4	3	1	1	1	1	1	1	1	1	1	1	1	1	4	1	1	1	0	0	1	1	1	1	1	1	1	1	1	1	1	1	1	1	1	1	1	1	2	2	3	4
1	2	2	2	1	3	3	3	3	3	1	1	1	1	1	1	1	0	1	1	1	1	4	0	0	1	0	0	1	0	1	1	1	0	0	1	1	0	0	2	2	2	2	2	2	2	3	3	3	3
1	2	3	2	2	2	2	2	2	3	1	1	1	1	1	1	1	1	1	1	1	1	4	0	0	1	0	0	1	1	0	1	0	1	1	0	1	0	0	1	1	1	1	1	1	1	2	3	3	2
1	2	3	2	2	3	3	3	3	1	1	1	1	1	1	1	1	1	1	1	1	1	4	0	1	0	0	0	1	0	0	0	0	0	1	1	1	0	0	1	1	1	1	1	1	1	3	3	3	3
1	3	5	2	2	3	3	3	3	3	1	1	0	1	1	0	1	1	1	1	1	1	4	0	1	0	0	0	1	1	1	1	0	1	1	1	1	0	0	1	1	1	1	1	1	1	2	2	2	2
1	1	2	2	2	3	3	3	3	1	1	0	1	1	1	1	1	1	1	1	1	1	4	0	0	1	0	0	0	1	1	0	1	1	0	1	1	0	0	3	3	3	3	3	3	3	3	4	3	3
1	3	4	2	2	2	2	3	3	1	1	0	1	0	1	1	1	1	1	1	1	1	4	0	1	1	0	0	1	0	1	1	0	1	0	1	1	0	0	2	2	1	1	1	1	1	2	4	3	3
1	2	3	2	2	2	2	4	4	3	1	1	1	1	1	1	1	1	1	1	1	1	4	0	0	1	0	0	0	1	1	1	0	1	0	1	0	1	0	2	2	2	2	1	1	1	3	3	3	3
1	4	5	2	1	2	2	3	3	1	1	0	1	0	1	1	1	0	1	1	1	1	4	0	1	1	0	0	1	0	1	1	1	0	1	1	1	0	0	1	1	1	1	1	1	1	2	2	1	2
1	3	4	2	2	2	2	2	3	3	1	1	1	1	1	1	1	0	1	1	1	1	4	0	0	1	0	0	1	1	0	1	1	1	1	1	0	1	0	2	2	2	2	2	2	1	2	2	2	2
1	1	2	2	2	2	2	2	2	3	1	1	1	0	1	0	1	1	1	1	1	1	4	0	0	1	0	0	0	0	1	1	1	1	1	1	0	0	0	2	2	2	2	2	2	2	2	2	2	2
1	4	5	2	1	1	1	2	2	3	0	0	1	0	1	1	1	1	1	1	1	1	4	0	1	0	0	1	1	0	0	1	0	0	0	0	1	1	0	1	1	2	1	1	2	2	2	2	1	2
1	2	3	2	2	3	3	3	3	3	1	1	1	0	1	1	1	1	1	1	1	1	4	1	1	1	0	1	1	1	0	1	0	1	1	1	1	1	1	1	1	1	1	1	1	1	2	2	2	1
1	4	5	2	1	1	1	2	3	3	1	1	1	0	1	1	1	1	1	1	1	1	4	0	1	0	0	0	1	1	1	1	0	1	0	1	0	1	0	1	1	1	1	1	1	1	2	3	2	2
1	2	3	2	1	2	2	3	3	3	1	1	1	1	1	1	1	1	1	1	1	1	4	1	1	0	0	0	0	1	1	1	0	1	0	1	1	0	1	1	1	1	2	2	2	2	2	3	2	3
1	2	3	2	1	2	1	3	3	3	1	0	1	0	1	1	1	0	1	1	1	1	4	0	1	1	0	0	1	1	1	1	1	0	0	1	1	1	0	1	1	1	1	1	1	1	2	3	2	2
1	2	3	2	2	2	2	3	3	3	1	1	1	1	1	1	1	0	1	1	1	1	4	0	1	0	0	0	0	0	1	1	0	0	0	1	1	0	0	1	1	1	1	1	1	1	2	3	3	2
1	4	5	2	1	2	2	2	2	3	1	1	1	1	1	1	1	1	1	1	1	1	4	0	1	1	0	0	0	1	1	1	1	1	0	1	1	1	1	1	1	1	1	1	1	1	2	2	1	2
1	3	5	2	1	2	2	2	2	3	1	1	1	1	1	1	1	0	1	1	1	1	4	0	0	1	0	0	1	1	0	1	0	1	1	0	1	0	0	1	3	1	1	1	1	1	2	2	2	2
1	2	3	2	1	1	1	1	1	3	1	1	1	1	1	1	1	1	1	1	1	1	4	0	0	1	0	0	1	0	0	1	1	0	0	1	0	1	0	1	1	1	1	1	1	1	2	3	2	2
1	4	5	2	2	3	4	4	4	3	1	0	1	0	1	1	1	1	1	1	1	1	4	0	1	1	0	0	1	0	1	1	1	1	1	1	1	1	1	1	1	1	1	1	1	1	3	3	3	3
1	2	3	2	1	1	1	1	1	3	1	1	1	0	1	1	1	0	1	1	1	1	4	0	1	1	0	0	1	1	1	1	1	1	1	1	0	1	0	1	1	1	1	1	1	1	2	3	2	2
1	1	1	2	1	2	2	3	3	3	1	1	1	1	1	1	1	1	1	1	1	1	4	1	1	1	0	0	1	1	1	1	1	1	1	1	1	1	1	2	1	1	1	1	1	1	3	3	2	4
1	2	3	2	1	3	3	4	4	3	1	1	1	0	1	1	1	0	1	1	1	1	4	1	1	1	0	0	1	1	1	1	0	1	0	1	1	1	0	2	2	2	2	2	2	2	3	3	3	3
2	3	4	2	2	3	3	3	3	3	1	1	1	1	1	1	1	0	1	1	1	1	4	0	1	0	0	0	0	1	0	0	0	0	1	1	1	1	1	2	2	2	2	2	2	2	2	2	2	2
1	2	3	2	2	3	3	4	4	3	1	1	1	1	1	1	1	1	1	1	1	1	4	0	0	1	0	0	1	1	1	1	1	0	0	1	1	0	0	2	2	1	2	1	1	1	3	3	4	2
1	2	4	1	1	1	1	1	1	3	1	1	1	1	1	1	1	0	1	1	1	1	4	0	1	0	0	0	1	0	1	1	1	0	1	1	1	1	0	1	1	1	1	1	1	1	1	2	3	2
1	1	1	2	1	1	1	1	1	1	1	1	1	1	1	1	1	1	1	1	1	1	4	0	1	1	0	0	1	1	1	1	1	0	0	1	0	0	0	2	2	2	2	2	2	2	2	2	2	2
1	1	2	2	1	2	2	2	2	1	1	1	1	0	1	1	0	1	1	1	1	1	4	0	1	1	0	0	1	0	1	1	0	1	0	1	1	0	0	1	1	1	1	1	1	1	2	3	1	2
1	4	5	2	2	2	2	2	2	3	1	1	1	1	1	1	1	1	1	1	1	1	4	0	1	0	0	0	1	0	0	0	0	1	0	0	1	0	0	1	1	1	1	1	1	1	2	2	2	2
1	1	1	2	1	2	2	2	2	3	1	1	1	1	1	1	1	1	1	1	1	1	4	0	1	1	0	0	1	0	0	0	1	0	0	1	1	0	0	1	1	2	2	2	2	2	2	3	2	2
1	1	1	2	2	2	2	2	2	3	1	1	1	1	1	1	1	1	1	1	1	1	4	0	1	1	0	0	1	0	0	0	1	0	0	1	1	1	0	2	2	2	2	2	2	2	2	2	2	2
1	4	5	2	1	2	1	1	2	1	1	0	1	0	1	1	1	1	1	1	1	1	4	0	1	1	0	0	1	1	1	1	1	0	1	1	1	1	0	1	1	1	1	1	1	1	1	2	1	1
1	2	4	2	1	2	1	2	3	3	1	1	1	1	1	1	1	0	1	1	1	1	4	0	1	1	0	0	1	0	1	1	1	1	0	1	1	0	0	2	2	1	1	1	1	1	2	2	2	2
1	2	3	2	2	2	2	3	4	3	1	1	1	1	1	1	1	0	1	0	1	1	4	0	1	0	0	0	1	1	0	0	0	1	1	1	1	1	0	2	2	1	1	1	1	1	2	2	3	3
1	3	5	2	1	2	2	2	2	3	1	1	1	1	1	1	1	1	1	1	1	1	4	0	1	1	0	0	0	1	1	1	0	1	1	0	1	0	0	2	2	2	2	2	1	1	2	2	2	2
1	2	2	2	2	3	4	4	4	3	1	1	1	1	1	1	1	0	1	1	1	1	4	0	0	1	0	0	0	0	1	0	0	1	0	0	1	1	0	1	1	1	1	1	1	1	3	3	2	3
1	2	3	2	2	3	3	4	4	3	1	1	1	1	1	1	1	1	1	1	1	1	4	0	1	1	0	0	1	1	1	1	0	0	1	0	1	0	1	2	2	2	2	2	2	2	3	4	3	4
1	3	5	2	1	3	3	3	3	3	1	1	1	1	1	1	1	1	1	1	1	1	4	0	1	1	0	0	1	1	1	1	1	1	1	1	1	1	1	2	2	2	2	2	2	2	2	2	2	2
1	1	2	2	1	3	3	3	3	3	1	1	1	1	1	1	0	0	1	1	0	1	4	0	1	1	0	0	1	1	0	1	0	1	0	1	0	1	1	2	2	2	2	2	2	2	2	2	2	2
1	4	5	2	2	3	3	3	3	3	1	1	1	1	1	1	1	1	1	1	1	1	4	1	1	1	0	0	1	1	1	1	1	1	1	1	1	1	1	1	1	1	1	1	1	1	1	3	2	3
1	2	3	2	1	3	3	4	4	3	1	1	1	1	1	1	1	1	1	1	1	1	4	0	1	0	0	0	1	0	1	1	0	1	1	1	1	1	1	1	2	2	2	2	2	2	2	2	2	2
1	2	3	2	2	2	2	3	3	3	1	1	1	1	1	1	1	0	1	1	1	1	4	0	0	1	0	0	1	0	0	1	1	0	0	1	1	0	0	2	1	1	2	1	1	1	2	2	2	2
1	2	4	2	1	1	1	1	1	1	1	1	1	1	1	1	1	0	1	1	1	1	4	0	1	1	0	0	1	0	1	1	0	0	1	1	1	0	0	1	1	1	1	1	1	1	2	2	2	2
1	2	2	2	2	2	2	2	2	3	1	1	1	1	1	1	1	1	1	1	1	1	4	0	1	1	0	0	1	0	0	1	0	1	0	1	0	0	0	1	1	1	1	1	2	1	2	3	3	3
2	1	1	2	2	4	4	4	4	3	1	1	1	1	1	1	1	1	1	1	1	1	4	0	0	1	0	0	0	0	1	1	0	0	0	1	1	0	0	2	2	2	2	2	2	1	3	3	3	3
1	2	3	2	2	3	3	3	3	3	1	1	1	1	1	1	1	1	1	1	1	1	4	0	1	0	0	0	1	0	0	0	1	0	0	1	1	0	0	3	3	3	2	2	1	3	2	3	1	2
1	1	1	2	2	3	2	4	4	3	1	1	1	1	1	1	1	0	1	1	1	1	4	1	1	1	0	0	1	1	0	1	0	0	1	1	1	1	0	2	2	2	2	2	2	2	2	3	3	2
1	1	2	2	2	3	3	4	3	3	1	1	1	1	1	1	1	1	1	1	1	1	4	0	0	1	0	0	1	1	1	1	1	0	0	1	1	0	1	2	2	2	1	1	1	2	3	3	3	2
1	1	1	2	2	3	3	3	3	3	1	1	1	1	1	1	1	1	1	1	1	1	4	0	0	1	0	0	1	1	1	1	1	1	1	1	1	0	0	1	1	1	1	1	1	1	3	3	3	3
1	2	2	2	2	2	2	2	2	3	1	1	1	1	1	1	1	1	1	1	1	1	4	0	1	1	0	1	1	1	1	1	0	1	1	1	1	0	0	1	2	1	1	1	1	1	2	2	2	2
1	1	2	2	1	2	2	3	3	3	1	1	1	1	1	1	1	1	1	1	1	1	4	1	1	1	0	0	1	1	0	1	1	0	1	1	1	1	0	2	2	1	1	1	1	2	2	3	2	2
1	1	1	2	1	2	2	1	1	3	1	1	1	1	1	1	1	1	1	1	1	1	4	1	1	1	0	0	1	1	0	1	1	0	1	1	1	1	0	1	1	1	1	1	1	1	2	1	1	3
1	1	1	2	2	2	2	3	2	3	1	1	1	1	1	1	1	1	1	1	1	1	4	0	0	1	0	0	1	0	0	0	1	1	0	1	1	1	0	2	2	1	2	1	1	2	2	3	3	3
1	2	2	2	1	3	3	3	3	3	1	1	1	1	1	1	1	1	1	1	1	1	4	1	0	1	0	0	1	0	1	1	0	1	1	1	0	1	0	2	2	1	1	2	1	2	3	4	3	2
1	1	1	2	2	3	2	3	3	3	1	1	1	1	1	1	1	1	1	1	1	1	4	0	1	1	0	0	1	0	1	1	0	0	1	1	1	0	0	2	2	1	1	1	1	1	2	4	2	2
1	1	1	2	1	1	1	2	3	3	1	0	1	1	1	1	1	0	1	1	1	1	4	0	1	1	0	0	1	0	1	1	0	0	1	1	1	0	0	2	2	2	3	3	1	3	3	2	2	2
1	2	2	2	1	1	1	1	1	3	0	0	1	0	1	1	1	1	1	1	1	1	4	0	0	1	0	0	1	0	0	1	1	1	0	1	1	1	1	1	1	1	1	1	1	1	2	2	2	2
1	1	2	2	2	3	4	4	4	4	1	1	1	1	1	1	1	1	1	1	1	1	4	0	0	1	0	0	1	1	1	1	1	0	0	1	1	0	0	1	1	1	1	1	1	1	3	3	2	2
1	2	3	2	1	3	3	3	3	3	1	0	0	0	1	1	1	1	1	1	1	1	4	0	1	1	0	0	1	0	1	1	0	0	1	1	1	0	0	2	2	2	3	3	3	3	2	2	2	2
1	4	5	2	2	4	4	4	4	3	1	1	1	1	1	1	1	1	1	1	1	1	4	1	1	1	0	0	1	1	1	1	0	1	1	1	1	0	0	1	1	2	2	2	2	2	3	4	3	4
1	3	4	2	2	3	3	3	3	3	1	1	1	1	1	1	1	1	1	1	1	1	4	1	1	1	0	0	1	1	1	1	1	1	1	1	1	1	1	1	1	1	1	1	1	1	2	2	2	2
1	3	5	2	1	3	3	3	4	3	1	1	1	1	1	1	1	0	1	1	1	1	4	0	1	1	0	0	0	1	1	1	1	1	1	1	1	1	1	2	2	2	2	2	2	2	3	3	3	3
1	1	1	2	2	3	3	2	3	3	1	1	1	1	1	1	1	0	1	1	1	1	4	0	1	1	0	0	1	1	1	1	0	0	0	0	1	0	0	1	1	1	1	1	1	1	2	4	4	4
1	2	3	2	2	4	4	4	4	3	1	0	0	0	1	0	1	1	1	1	1	1	4	0	1	0	0	0	0	0	1	1	0	0	0	1	0	1	0	3	2	1	1	1	1	1	3	3	3	3
1	2	2	2	2	3	2	3	3	3	1	0	1	1	1	1	1	0	1	1	1	1	4	0	1	0	0	0	0	1	1	1	1	1	0	0	1	1	0	1	1	1	1	1	1	1	2	2	3	3
1	3	5	1	1	1	1	1	2	3	1	1	1	1	1	1	1	0	1	1	1	1	4	0	1	0	0	0	0	0	1	1	0	1	1	1	1	1	1	1	1	1	2	1	1	2	1	2	1	1
1	1	2	2	2	2	2	4	4	3	1	1	1	1	1	1	1	1	1	0	1	1	4	0	0	1	0	0	1	0	0	1	0	0	1	1	1	0	0	2	2	1	2	2	2	2	2	3	1	2
1	2	2	2	2	3	3	3	3	3	1	1	1	1	1	1	1	1	1	1	1	1	4	0	1	0	0	0	1	0	0	0	0	1	0	0	1	0	0	2	1	1	2	1	2	2	3	3	3	4
2	1	2	2	2	2	2	2	2	3	1	1	1	1	1	1	1	1	1	1	1	1	4	0	1	0	0	0	1	1	1	1	0	0	1	1	0	1	1	2	2	2	2	2	2	2	2	2	1	2
1	1	1	2	2	3	3	3	3	3	1	0	0	0	1	0	0	0	1	1	1	1	4	0	1	1	0	0	1	1	0	1	1	1	0	1	1	1	0	1	1	3	1	1	1	1	3	3	2	3
1	1	1	2	1	2	2	4	4	1	1	1	1	1	1	1	1	1	1	1	1	1	4	0	1	1	0	0	1	1	0	1	1	0	0	1	1	0	0	2	2	2	2	2	1	2	3	3	3	2
1	3	5	2	2	4	4	4	4	3	1	1	0	1	1	1	1	0	1	1	1	1	4	0	1	1	0	0	1	0	1	1	1	0	0	1	1	0	0	1	1	1	1	1	1	1	4	4	4	4
1	1	2	2	2	1	1	1	1	3	1	1	1	1	1	1	1	1	1	1	1	1	4	1	0	1	0	0	1	0	1	1	1	0	0	0	1	0	0	1	1	1	1	1	1	1	2	2	1	1
1	2	2	2	2	3	3	3	3	3	1	1	1	1	1	1	1	1	1	1	1	1	4	0	1	1	0	0	1	1	1	1	1	1	1	1	1	1	1	1	1	1	1	1	1	1	3	3	2	2
1	2	3	2	1	1	1	1	1	1	1	1	1	1	1	1	1	1	1	1	1	1	4	0	1	0	0	0	1	1	1	1	1	1	0	1	1	0	0	1	2	1	1	1	1	1	2	2	2	3
1	1	2	2	1	1	1	1	1	3	1	1	1	1	1	1	1	1	1	1	1	1	4	0	1	1	0	0	1	1	1	1	1	1	1	0	1	1	1	1	1	1	1	1	1	1	1	1	1	1
1	1	2	2	2	3	3	2	3	1	1	1	1	1	1	1	1	1	1	1	1	1	4	0	0	1	0	0	1	1	1	1	1	1	1	1	1	0	0	2	2	2	2	2	2	2	3	3	2	2
1	1	2	1	2	3	3	3	3	1	1	1	1	1	1	1	1	0	1	1	1	1	4	1	1	1	0	0	1	0	0	1	1	1	0	1	1	1	0	1	1	1	1	1	1	1	3	3	3	2
1	2	3	2	2	3	3	3	3	3	1	1	1	1	1	1	1	1	1	1	1	1	4	0	0	1	0	0	0	1	0	1	1	0	0	1	1	0	0	2	2	1	1	1	1	1	1	2	1	1
1	1	2	2	1	2	1	1	1	1	1	1	1	0	0	1	1	1	1	1	1	1	4	0	0	1	0	0	1	0	0	1	1	0	0	1	0	1	1	2	2	1	1	1	1	1	2	1	1	1
1	1	2	2	1	3	3	3	3	3	1	1	1	1	1	1	1	0	1	1	1	1	4	1	1	1	0	0	1	1	1	1	1	0	0	1	1	1	0	2	1	1	1	1	1	2	2	4	3	2
1	2	4	2	2	3	2	3	3	1	1	1	1	1	1	1	1	1	1	1	1	1	4	0	1	0	0	0	1	1	0	1	0	0	1	1	1	1	0	1	1	1	1	1	1	1	2	2	4	4
1	1	2	2	1	2	2	2	2	3	1	1	1	1	1	1	1	0	1	1	1	1	1	0	1	0	0	0	1	1	1	1	1	0	0	1	1	0	0	1	1	1	1	1	1	1	1	2	1	1
2	1	2	2	2	2	1	2	3	3	1	1	1	1	1	1	1	1	1	1	1	1	4	0	1	1	0	0	0	1	1	1	1	0	0	1	0	1	1	1	1	1	1	1	1	1	2	3	3	3
1	3	5	2	1	1	2	2	2	3	1	1	1	1	1	1	1	0	1	1	1	1	4	0	1	1	0	0	1	0	1	1	1	0	1	1	0	1	1	2	2	1	1	1	1	1	2	2	2	3
1	1	1	2	2	2	2	2	2	3	1	1	1	1	1	1	1	1	1	1	1	1	4	1	0	0	0	0	1	1	1	1	1	0	0	1	0	1	0	1	1	1	1	1	1	1	2	3	2	3
1	2	2	2	1	3	3	4	4	3	0	0	1	0	0	0	1	0	1	1	1	1	4	0	1	1	0	0	1	0	0	1	1	0	0	1	0	1	1	2	2	2	2	2	2	2	2	3	3	2
1	3	4	2	2	4	4	4	4	1	1	1	1	0	0	1	1	1	1	1	1	1	4	0	0	1	0	0	1	0	0	0	1	1	0	1	1	0	0	1	1	1	1	1	1	1	3	4	3	4
1	2	3	2	2	3	3	3	4	3	1	1	1	1	1	1	1	1	1	1	1	1	4	0	0	1	0	0	0	0	1	1	0	1	1	1	1	1	0	1	1	1	1	1	1	1	2	2	2	2
1	1	1	2	2	2	2	3	2	3	1	1	1	1	1	1	1	1	1	1	1	1	4	1	1	1	0	0	1	0	1	1	1	1	1	1	1	1	1	2	1	1	1	1	1	1	2	3	2	2
1	4	5	2	1	3	3	3	4	3	1	1	1	1	1	1	1	1	1	1	1	1	4	1	1	1	0	0	1	0	1	1	0	1	0	1	1	1	1	1	1	1	1	1	1	1	2	2	2	2
1	1	1	2	1	2	2	2	2	3	1	1	1	1	1	1	1	1	1	1	1	1	4	0	1	1	0	0	0	1	1	1	0	1	1	0	1	0	0	2	2	2	2	2	2	2	2	2	2	2
1	1	2	2	1	3	2	2	2	3	1	1	1	1	1	1	1	1	1	1	1	1	4	0	1	0	0	0	1	0	0	0	1	0	0	1	1	0	0	3	3	3	3	3	2	2	2	2	2	3
1	2	3	2	1	3	3	3	3	3	1	1	1	1	1	1	1	1	1	1	1	1	4	1	1	1	0	0	1	1	1	1	1	1	1	1	1	1	1	1	1	1	1	1	1	1	2	2	1	2
1	1	1	2	2	2	2	2	2	3	1	1	1	1	1	1	1	0	1	1	1	1	4	0	1	0	0	0	1	0	0	1	1	0	0	1	0	0	0	1	1	1	1	1	1	1	2	2	2	2
1	2	4	2	2	1	3	4	4	3	1	0	1	0	0	1	1	1	1	1	1	1	4	0	1	1	0	1	1	1	1	0	0	1	0	1	0	1	0	1	1	1	1	1	1	1	3	4	3	3
1	2	3	2	2	2	2	2	2	3	1	0	1	0	1	1	1	0	1	1	1	0	4	1	0	0	0	0	1	0	0	1	1	1	0	1	1	1	0	2	2	1	1	1	1	1	2	2	2	2
1	1	2	2	2	3	3	3	3	3	1	1	1	1	1	1	1	0	1	1	1	1	4	0	1	1	0	0	1	1	1	1	0	1	0	1	1	0	0	2	1	1	1	1	1	1	3	3	2	3
1	2	3	2	2	3	2	4	4	3	1	1	1	1	1	1	1	0	1	1	1	1	4	0	1	1	0	0	1	1	0	1	0	1	0	1	1	0	0	2	2	1	1	1	1	3	2	3	2	3
1	1	2	2	1	3	2	2	2	3	1	1	1	1	1	1	1	0	1	1	1	1	4	1	0	1	0	0	1	0	1	1	1	0	0	1	1	1	1	2	2	2	2	2	2	2	3	3	2	2
1	2	3	2	2	3	3	3	3	3	1	1	1	1	1	1	1	1	1	1	1	0	4	0	0	1	0	0	1	0	0	1	0	0	0	0	1	0	0	3	3	3	2	2	2	2	2	2	2	2
1	2	2	2	1	3	3	3	3	3	1	1	1	1	1	1	1	1	1	1	1	1	4	1	1	1	0	0	1	1	1	1	1	0	1	1	1	1	0	1	2	1	1	1	1	1	2	3	2	2
1	2	3	1	1	2	2	2	2	3	1	1	1	1	1	1	1	0	1	1	1	1	4	0	1	1	0	0	1	0	1	1	0	0	0	1	1	0	0	1	1	1	1	1	1	1	2	1	1	1
1	3	4	2	2	3	2	4	3	3	1	1	1	1	1	1	1	1	1	1	1	1	4	0	1	1	0	0	1	0	1	1	1	0	1	1	1	0	0	2	2	2	2	2	2	2	2	3	1	3
1	3	4	2	2	3	2	3	3	3	1	0	1	1	1	1	1	0	1	1	1	1	4	0	1	0	0	0	1	0	1	0	1	1	0	1	1	0	1	1	1	2	1	1	1	1	2	2	2	1
1	1	2	2	1	3	3	4	4	3	1	1	1	1	1	1	1	0	1	1	1	1	4	0	0	1	0	0	1	0	0	1	0	0	1	1	1	0	0	1	1	1	1	1	1	1	3	4	4	4
1	1	1	2	2	2	2	2	2	3	1	1	0	0	1	1	1	1	1	1	1	1	4	0	1	1	0	0	1	0	1	0	0	1	0	1	0	0	0	2	2	2	1	1	1	3	2	3	2	3
1	2	3	2	1	2	1	2	2	3	1	1	1	1	1	1	1	1	1	1	1	1	4	0	0	1	0	0	1	1	1	1	1	1	1	1	1	1	1	2	2	2	2	2	1	2	3	3	2	2
1	1	2	2	1	1	1	2	2	3	1	1	1	1	1	1	1	1	1	1	1	1	4	0	1	1	0	0	1	1	1	1	1	1	1	1	1	0	0	1	1	1	1	1	1	1	2	3	2	2
1	2	2	2	2	3	2	4	4	1	1	0	1	0	1	1	1	1	1	1	1	1	4	1	1	1	0	0	1	1	0	1	1	1	0	1	0	1	1	1	1	1	1	1	1	1	3	4	4	2
1	1	2	2	1	1	1	1	1	3	1	1	1	1	1	1	1	0	1	1	1	1	4	0	1	1	0	0	1	0	1	1	1	1	1	1	1	1	0	1	1	1	1	1	1	1	2	2	2	3
1	1	1	2	2	2	2	2	2	3	1	1	1	1	1	1	1	1	1	1	1	1	4	0	1	1	0	0	1	0	1	1	0	1	0	1	0	0	0	2	2	2	2	2	2	2	2	2	1	2
1	1	1	2	2	2	3	2	3	3	1	1	1	1	1	1	1	1	1	1	1	1	4	0	1	1	0	0	1	1	1	0	0	1	1	1	1	1	1	1	1	2	1	1	2	2	2	2	2	3
1	1	2	2	2	3	3	3	3	3	1	1	1	1	1	1	1	1	1	1	1	1	4	1	1	1	1	1	1	1	1	1	1	1	1	1	1	1	1	2	2	2	2	2	2	2	2	2	2	2
1	2	2	2	1	2	2	3	3	2	1	1	1	1	1	1	1	0	1	1	1	1	4	0	0	1	0	0	1	0	1	1	1	0	1	1	0	1	0	1	1	1	1	1	1	1	2	2	2	2
1	1	2	2	1	3	3	4	4	3	1	1	1	1	1	1	1	0	1	1	1	1	4	0	0	1	0	0	1	0	0	1	0	0	0	0	1	0	0	3	3	3	3	3	3	3	4	4	3	2
1	2	4	2	2	3	3	3	3	3	1	1	1	1	1	1	1	0	1	1	1	1	4	0	1	1	0	0	1	0	1	1	1	1	1	1	0	0	0	1	1	1	1	1	1	1	2	2	2	2
1	2	2	2	1	2	2	2	2	3	1	1	1	0	1	1	1	1	1	1	1	1	4	1	1	1	0	0	1	0	0	1	1	1	1	0	1	1	0	2	2	2	2	2	2	2	2	2	2	2
1	2	1	2	2	3	2	2	2	3	1	1	1	1	1	1	1	0	1	1	1	1	4	0	1	0	0	0	0	0	1	1	0	1	0	1	0	1	0	1	1	1	1	1	1	1	2	2	2	2
1	2	2	2	2	2	1	2	3	1	1	1	1	1	1	1	1	1	1	1	1	1	4	0	1	1	0	0	1	0	1	0	1	1	1	1	1	1	1	1	1	1	1	1	1	1	2	2	1	1
1	1	1	2	2	3	3	4	4	3	1	1	1	1	1	1	1	1	1	1	1	1	4	1	0	1	0	0	1	1	0	1	1	1	0	1	1	0	0	1	1	1	1	1	1	1	3	4	3	2
1	2	2	2	2	3	3	3	3	3	1	1	1	1	1	1	1	1	1	1	1	1	4	0	1	0	0	0	1	1	0	1	0	1	1	0	1	1	1	1	1	1	1	1	1	1	3	3	3	3
1	1	2	1	1	3	2	2	2	3	1	1	1	1	1	1	1	0	1	1	1	1	4	0	1	1	0	0	1	1	0	0	1	0	1	1	1	0	0	2	2	2	2	2	1	1	2	3	3	3
1	2	3	2	2	3	3	4	4	3	1	1	1	1	1	1	1	1	1	1	1	1	4	0	0	1	0	0	1	1	1	1	0	0	0	1	1	0	0	2	2	2	2	2	1	1	4	4	2	2
1	2	3	2	2	2	2	2	3	3	1	1	1	1	1	1	1	0	1	1	1	1	4	0	1	0	0	0	1	0	1	1	0	0	1	1	1	1	0	1	1	1	1	1	1	1	2	3	3	3
1	1	1	2	2	3	2	2	2	3	1	1	1	1	1	1	1	1	1	1	1	1	4	1	1	1	0	0	0	0	1	1	1	1	1	1	1	1	0	2	2	2	2	2	2	2	2	2	2	2
1	1	1	2	1	1	1	1	1	3	1	1	1	1	1	1	1	1	1	1	1	1	4	1	1	1	0	0	1	1	1	1	1	0	0	1	0	1	0	2	2	2	2	1	1	2	1	1	1	2
1	2	4	2	2	2	2	2	2	3	1	1	1	1	1	1	1	1	1	1	1	1	4	0	1	1	0	0	1	1	1	1	0	1	0	1	1	0	0	1	1	1	1	1	1	1	1	2	1	3
1	2	2	2	1	2	2	2	2	1	1	1	1	1	1	1	1	0	1	1	1	1	4	0	1	0	0	0	1	0	0	1	0	1	0	1	1	0	0	2	2	2	2	2	2	2	3	2	2	2
1	2	2	2	2	3	3	2	2	3	1	1	1	0	1	1	1	0	1	1	1	1	4	0	1	1	0	0	1	0	1	1	0	0	1	1	0	1	0	1	1	1	1	1	1	1	3	4	4	3
1	3	4	2	2	3	3	4	4	3	0	0	1	0	1	1	1	0	1	1	1	1	4	0	1	0	0	0	1	0	0	1	1	1	1	1	1	1	1	2	2	1	2	2	1	2	2	3	2	2
1	1	2	2	1	2	2	3	4	3	1	1	1	1	1	1	1	1	1	1	1	1	4	0	1	1	0	0	1	0	1	1	1	0	0	1	1	0	0	2	1	1	1	1	1	2	2	3	1	2
1	1	1	2	1	3	2	2	3	3	1	1	1	1	1	1	1	1	1	1	1	1	4	0	0	1	0	0	1	1	0	1	1	1	0	1	1	0	0	1	1	1	1	1	1	1	2	2	2	2
1	2	3	2	2	2	2	2	2	3	1	0	1	1	1	1	1	0	1	1	1	1	4	0	1	1	0	0	0	1	1	1	0	1	0	1	1	1	1	2	2	2	2	2	2	2	3	3	2	2
1	2	3	2	2	2	2	1	1	3	1	1	1	1	1	1	1	1	1	1	1	1	4	1	1	1	0	0	1	0	1	1	0	1	1	1	0	0	1	1	1	1	1	1	1	1	2	2	1	2
1	2	3	2	2	3	3	4	4	3	1	0	1	0	1	1	1	0	1	1	1	1	4	0	0	1	0	0	1	0	1	0	1	0	0	1	0	0	0	2	2	1	1	1	1	1	3	4	3	2
1	1	2	2	2	3	2	3	4	3	1	1	1	1	1	1	1	1	1	1	1	1	4	0	1	0	0	0	0	1	0	1	1	1	1	1	0	1	1	2	2	1	1	1	1	1	3	4	3	3
1	2	3	2	1	3	3	3	4	3	0	0	1	0	1	1	1	0	1	1	1	1	4	0	0	1	0	0	1	0	0	1	1	1	1	1	1	1	1	1	1	1	1	1	1	1	2	3	3	2
1	1	1	2	2	3	3	3	3	3	1	1	1	1	1	1	0	0	1	1	1	1	4	0	1	1	0	0	1	1	1	1	0	1	0	1	1	1	1	2	2	1	2	2	2	2	2	3	2	2
1	1	1	2	2	2	2	1	1	1	1	1	1	1	1	1	1	1	1	1	1	1	4	0	0	1	0	0	1	0	0	1	1	0	0	1	1	1	1	1	1	1	1	1	1	1	1	2	1	1
1	3	5	2	1	3	3	3	4	3	1	0	0	0	1	1	1	0	1	1	1	1	1	0	0	1	0	0	1	0	1	1	0	0	0	1	1	1	1	3	2	2	2	1	1	1	2	3	2	1
2	2	2	2	1	1	1	1	2	3	1	1	1	1	1	1	1	1	1	1	1	1	4	0	1	1	0	0	1	0	1	1	1	1	0	1	0	1	1	1	1	1	1	1	1	1	1	2	2	1
1	4	5	2	2	3	2	3	4	1	1	0	0	0	1	1	1	0	1	1	1	1	4	1	1	1	0	0	1	0	1	1	0	0	1	1	1	1	0	1	1	1	1	1	1	1	3	3	3	2
1	2	4	2	1	3	3	3	4	3	1	0	1	1	1	1	1	1	1	1	1	1	4	0	0	1	0	0	1	0	0	1	1	1	0	1	0	1	1	1	1	1	1	1	1	1	2	2	2	1
1	2	3	2	1	2	3	3	3	3	0	0	1	0	1	1	1	1	1	1	1	1	4	0	0	1	0	0	1	0	0	0	1	0	0	1	0	1	0	1	2	2	2	2	2	4	2	2	2	2
1	2	2	2	2	2	2	3	3	1	1	1	1	1	1	1	1	1	1	1	1	1	4	0	0	1	0	0	1	1	1	1	0	0	0	1	1	1	0	2	2	1	1	1	2	1	2	3	2	1
1	1	2	2	2	3	3	3	3	3	1	0	1	0	1	1	1	1	1	1	1	1	4	0	0	1	0	0	1	0	1	1	0	1	1	1	1	0	0	2	2	1	1	1	1	1	2	3	2	2
1	2	2	2	1	2	2	2	2	3	1	1	1	1	1	1	1	1	1	1	1	1	4	0	1	1	0	0	1	0	1	1	1	0	1	1	1	0	0	2	2	1	1	1	1	1	2	3	3	2
1	2	3	2	1	2	2	2	2	3	1	1	1	0	1	1	1	1	1	1	1	1	4	0	0	1	0	0	1	0	1	1	0	1	1	1	1	1	1	2	2	2	2	2	2	2	2	3	2	2
1	2	3	2	2	3	3	3	3	3	1	1	1	1	1	1	1	0	1	1	1	1	4	0	0	1	0	0	1	0	0	1	0	0	0	1	1	0	0	2	2	1	1	1	1	1	3	3	4	4
1	2	3	1	1	2	3	3	3	3	1	1	1	1	1	1	1	0	1	1	1	1	4	0	1	0	0	0	0	1	1	1	1	1	1	1	1	0	0	2	2	1	1	1	1	1	2	2	2	3
1	1	1	2	1	2	2	2	2	3	1	1	1	1	1	1	1	1	1	1	1	1	4	0	1	1	0	0	1	1	1	1	1	1	1	0	0	0	1	1	1	1	1	1	1	1	2	3	2	2
1	2	2	2	2	3	2	4	4	3	1	0	1	1	1	1	1	1	1	1	1	1	4	1	1	1	0	0	1	0	1	1	1	0	1	1	1	1	1	1	1	1	1	1	1	1	3	4	3	2
1	2	3	2	2	4	4	4	4	3	1	1	1	1	0	1	1	0	1	1	1	1	4	1	0	1	0	0	1	0	0	1	0	1	0	1	0	1	0	1	1	1	1	1	1	1	4	4	4	4
1	1	1	2	2	3	3	3	3	1	1	1	1	0	1	1	1	1	1	1	1	1	4	0	1	1	0	0	1	1	0	1	0	1	0	1	1	1	0	1	1	1	1	1	1	2	2	3	2	2
1	2	3	2	1	1	1	1	1	1	1	0	1	0	0	1	1	1	1	1	1	1	4	0	0	1	0	0	1	0	0	1	0	1	1	1	0	1	1	1	1	1	1	1	1	1	3	3	3	3
1	2	3	2	1	3	3	3	3	3	1	1	1	1	1	1	1	1	1	1	1	1	4	0	0	1	0	0	1	0	0	1	1	1	1	1	1	1	1	2	3	3	3	3	3	3	2	3	1	2
1	1	2	2	2	2	3	3	3	3	1	1	1	1	1	1	1	0	1	1	1	1	4	0	1	1	0	0	1	1	1	1	1	1	1	1	1	1	0	1	1	1	1	1	1	1	3	3	3	3
1	1	2	2	2	3	3	3	3	3	1	1	1	1	1	1	1	0	1	1	1	1	4	0	1	0	0	0	1	0	1	0	1	1	1	1	1	1	0	2	2	2	2	2	2	2	2	2	2	2
1	2	3	2	1	2	2	3	2	3	1	1	1	1	1	1	1	0	1	1	1	1	4	0	1	1	0	0	1	1	1	0	1	1	0	1	1	0	0	1	1	1	1	1	1	1	1	1	1	1
1	1	2	2	1	3	3	4	4	3	1	1	1	1	1	1	1	0	1	1	1	1	4	1	1	1	0	0	1	0	1	1	1	1	1	1	1	1	1	2	2	2	2	2	2	2	2	4	3	3
1	2	3	2	2	3	3	4	4	1	1	1	1	1	1	1	1	1	1	1	1	1	4	0	1	1	0	0	1	1	0	1	0	0	1	1	1	0	0	3	3	1	1	1	1	3	2	3	3	4
1	3	4	1	1	2	2	2	4	3	1	1	1	1	0	1	1	1	1	1	1	1	4	0	0	1	0	0	1	0	1	1	0	1	0	1	1	0	0	1	1	1	1	1	1	1	2	3	1	1
1	1	1	2	1	3	3	3	3	1	1	0	1	1	1	1	1	0	1	1	1	1	4	0	1	0	0	0	1	0	1	1	1	1	0	0	1	1	0	3	3	3	3	3	3	3	3	3	3	3
1	1	2	2	1	2	1	3	3	3	1	1	1	1	1	1	1	0	1	1	1	1	4	0	1	1	0	0	1	1	1	1	1	1	0	1	1	1	0	2	2	1	1	1	1	2	2	3	1	1
1	2	3	2	1	3	3	3	4	3	1	0	1	0	1	1	1	0	1	1	1	1	4	0	1	1	0	0	1	1	1	0	1	1	0	1	0	1	0	1	1	1	1	1	1	1	2	2	2	1
1	1	1	2	2	2	2	3	3	3	1	1	0	1	1	1	0	0	1	1	1	1	4	0	0	1	0	0	1	0	0	1	1	0	0	1	1	1	0	1	1	1	1	1	1	1	2	3	2	2
1	1	1	2	1	3	3	3	3	3	1	0	1	0	1	1	1	1	1	1	1	1	4	0	0	1	0	0	1	1	1	1	0	1	0	1	0	1	0	2	2	2	2	2	2	2	2	3	2	2
1	1	1	2	1	2	2	3	3	3	1	1	1	1	1	1	1	1	1	1	1	1	4	0	1	1	0	0	1	1	1	1	1	1	1	1	1	1	0	1	1	1	1	1	1	1	2	2	2	2
1	3	5	2	1	3	3	4	4	3	1	1	1	1	1	1	1	0	1	1	1	1	4	0	1	1	0	0	1	0	0	0	0	1	0	1	1	0	0	1	1	1	1	1	1	1	2	3	2	2
1	4	5	1	1	2	2	3	4	3	1	1	1	0	1	1	1	0	1	1	1	1	4	1	1	1	0	0	1	1	1	1	1	1	1	1	1	1	1	1	1	1	1	1	1	1	2	2	2	2
1	2	2	2	1	3	2	3	4	3	1	1	1	1	1	1	1	0	1	1	1	1	4	0	1	1	0	0	1	0	1	0	1	1	0	1	0	1	0	2	2	3	3	3	2	3	3	4	2	2
1	1	1	2	2	2	2	3	3	3	1	1	1	0	1	1	1	0	1	1	1	1	4	0	0	1	0	1	0	1	0	1	0	1	1	1	0	0	0	1	1	1	2	1	1	1	2	2	2	3
1	2	4	2	1	2	2	4	4	3	1	0	0	0	1	1	1	1	1	1	1	1	4	0	1	1	0	0	1	1	1	1	1	1	0	1	0	1	0	1	1	1	1	1	1	1	2	3	2	2
1	2	3	2	2	3	4	4	4	3	1	1	1	1	1	1	1	1	1	1	1	1	4	0	1	1	0	0	0	1	1	1	0	1	1	1	1	0	0	2	1	1	1	1	1	1	3	3	3	4
1	3	5	2	1	3	3	4	4	1	1	1	1	1	0	1	1	1	1	1	1	1	4	0	1	1	0	1	1	0	1	1	1	1	0	1	1	0	1	1	1	1	1	1	1	1	3	3	3	4
1	2	3	2	2	3	2	2	2	3	1	1	1	1	1	1	1	1	1	1	0	1	1	1	1	1	0	0	1	1	1	1	1	1	0	1	1	0	0	1	1	1	1	1	1	1	2	2	2	3
2	1	2	2	2	1	1	2	3	3	1	1	1	1	1	1	1	0	1	1	1	1	4	0	1	1	0	0	1	0	0	0	0	1	0	1	1	0	1	1	1	1	1	1	1	1	2	2	2	1
1	2	2	2	2	3	3	3	3	1	1	1	1	1	1	0	1	1	1	1	1	1	4	1	0	1	0	0	1	0	1	1	1	0	0	1	1	1	1	1	1	1	1	1	1	2	3	4	2	3
1	2	2	2	2	3	3	3	3	3	1	1	1	1	1	1	1	1	1	1	1	1	4	0	1	1	0	0	0	1	1	1	0	1	0	1	1	0	0	2	2	2	2	2	2	2	2	3	3	3
1	3	5	2	1	2	2	2	2	3	1	1	1	1	1	1	1	0	1	1	1	1	4	0	1	1	0	0	1	0	1	1	1	1	1	1	1	1	0	1	1	1	1	1	1	1	2	2	2	2
1	1	2	2	1	2	3	4	4	3	1	1	1	1	1	1	1	0	1	1	1	1	4	0	1	1	0	0	1	0	1	1	0	0	1	1	1	0	0	1	1	1	1	1	1	1	2	3	2	3
1	2	4	2	2	1	2	2	2	3	1	0	1	1	1	1	1	1	1	1	1	1	4	0	1	0	0	0	1	0	0	0	1	0	1	1	0	0	0	1	1	1	1	1	1	1	2	3	1	1
1	3	5	2	1	2	3	2	4	3	1	1	1	1	1	1	1	1	1	1	1	1	4	0	0	1	0	0	1	0	1	1	1	0	1	1	1	0	0	2	2	1	1	1	1	1	2	4	3	2
1	1	1	2	2	3	2	4	4	3	1	1	1	1	1	1	1	1	1	1	1	1	4	0	1	0	0	0	1	0	0	1	1	0	0	1	1	0	0	2	2	2	2	2	2	2	3	3	2	3
1	1	2	2	2	1	1	1	1	3	1	1	1	1	1	1	1	1	1	1	1	1	4	0	1	1	0	0	1	0	1	1	1	1	1	1	1	1	1	2	2	1	1	1	1	1	2	3	2	2
1	2	3	2	2	2	2	1	4	1	1	0	1	0	1	1	1	0	1	1	1	1	4	0	0	1	0	0	1	1	1	0	1	1	0	1	1	0	0	1	1	1	1	1	1	1	2	3	2	2
1	3	5	2	2	3	3	3	3	3	1	1	1	0	1	1	1	0	1	1	1	1	4	0	1	1	0	0	1	1	0	1	0	1	0	1	1	0	0	1	1	1	1	1	1	1	2	3	2	2
1	1	1	2	2	3	3	3	3	3	1	1	1	1	1	1	1	1	1	1	1	1	4	0	0	1	0	0	1	1	0	1	1	0	0	1	0	1	0	1	1	1	1	1	2	1	2	3	4	4
1	1	2	2	1	2	2	3	3	3	1	1	1	1	1	1	1	1	1	1	1	1	4	0	1	0	0	0	1	0	1	1	1	1	0	1	1	0	0	1	1	1	1	1	1	1	2	2	2	2
1	3	5	2	1	2	2	3	3	3	1	1	1	1	1	1	1	1	1	1	1	1	4	0	1	1	0	0	1	0	1	1	1	1	1	1	1	0	0	1	1	1	1	1	1	1	2	3	2	3
1	1	2	2	1	2	2	2	3	3	1	1	1	1	1	1	1	1	1	1	1	1	4	0	1	1	0	0	1	0	1	1	1	0	1	1	1	1	1	1	1	1	1	1	2	1	1	2	1	1
1	2	2	2	2	1	1	1	1	3	1	0	1	0	1	1	1	0	1	1	1	1	4	0	1	1	0	0	1	0	1	1	1	1	1	1	1	0	0	1	1	1	1	1	1	1	2	2	2	2
1	2	2	2	2	2	2	3	3	3	1	0	1	1	1	1	1	0	1	1	1	1	4	0	0	1	0	0	1	0	1	1	0	1	1	1	1	0	0	1	1	1	1	1	1	1	2	3	1	1
1	3	5	2	1	2	2	3	3	1	1	0	0	0	1	1	0	1	0	1	1	1	4	1	0	1	0	0	1	0	1	1	1	0	0	1	1	1	0	2	2	2	2	2	2	2	2	4	2	2
1	2	2	1	1	2	2	2	2	3	1	1	1	1	1	1	1	1	1	1	1	1	4	0	1	1	0	0	1	1	1	1	1	1	1	1	1	1	1	1	1	1	1	1	1	1	2	2	3	3
1	1	5	2	1	2	2	2	2	3	1	1	1	1	1	1	1	1	1	1	1	1	4	0	1	1	0	0	1	1	0	1	1	0	0	1	0	1	0	1	1	1	1	1	1	1	2	2	1	1
1	3	4	2	2	2	1	3	4	3	1	0	0	0	0	0	1	0	1	1	1	1	4	0	1	0	0	0	1	0	0	0	1	0	0	1	1	1	0	1	1	1	1	1	1	1	2	3	1	2
1	2	3	2	2	3	3	3	4	3	1	0	1	0	1	1	1	0	1	0	1	1	1	1	1	1	0	0	1	0	1	0	1	1	1	0	0	1	1	1	1	1	1	1	1	1	2	2	1	2
1	2	3	2	2	3	3	3	2	3	1	1	1	1	1	1	1	1	1	1	1	1	4	0	1	1	0	1	1	0	1	1	0	1	0	1	1	1	0	1	1	1	1	1	1	1	3	3	3	4
1	2	2	2	1	3	3	3	4	3	1	1	1	1	1	1	1	0	1	1	1	1	4	0	1	1	0	0	0	1	1	1	0	1	0	1	1	0	0	2	2	1	2	2	2	2	3	3	3	3
1	2	3	2	1	3	2	3	2	3	0	0	1	0	1	0	1	1	1	1	1	1	4	0	1	0	0	0	0	1	1	1	0	1	0	0	1	0	0	1	1	1	2	2	2	2	2	3	3	2
1	1	2	2	2	3	4	4	4	3	1	1	1	1	1	1	1	1	1	1	1	1	4	0	1	1	0	0	0	1	1	1	1	0	0	1	1	0	0	2	2	2	2	2	2	2	3	4	2	3
1	2	3	2	2	2	2	2	2	3	1	1	1	1	1	1	1	1	1	1	1	1	4	0	1	0	0	0	1	0	0	1	1	1	1	1	1	0	1	2	2	2	2	2	2	2	2	2	3	2
1	1	1	2	2	2	2	2	3	1	1	0	0	0	1	1	1	0	1	1	1	1	4	0	1	1	0	0	1	0	1	1	1	0	0	1	1	0	0	1	1	1	1	1	1	1	2	3	2	2
1	1	1	2	2	1	1	1	1	3	1	1	1	1	1	1	1	1	1	1	1	1	4	0	0	1	0	0	0	0	1	1	1	1	1	1	1	1	1	1	1	1	1	1	1	1	1	1	1	2
1	1	1	2	2	2	2	3	3	3	1	1	1	1	1	1	1	1	1	1	1	1	4	0	1	1	0	0	1	0	0	1	1	0	0	1	0	1	0	1	1	1	1	1	1	1	2	2	2	1
1	2	3	2	1	2	3	3	3	3	1	1	1	1	1	1	1	0	1	1	1	1	4	1	1	1	0	0	1	1	1	1	0	1	1	1	1	1	0	2	2	2	2	2	1	2	2	2	2	2
1	1	1	2	2	3	4	4	4	3	1	1	1	1	1	1	1	1	1	1	1	1	4	0	1	1	0	0	1	0	1	1	1	0	0	1	1	0	0	2	1	1	2	1	1	2	3	3	3	4
1	1	2	2	2	2	2	3	3	3	1	0	1	0	1	1	1	1	1	1	1	1	4	0	1	1	0	0	1	0	1	1	1	0	0	1	1	0	0	1	1	1	1	1	1	1	2	2	2	2
1	1	1	2	2	2	2	2	3	1	1	1	1	1	1	1	1	0	1	1	1	1	1	0	1	1	0	0	1	0	1	1	1	0	0	1	1	0	0	2	2	2	2	2	2	2	2	3	3	3
1	2	3	2	2	2	1	1	2	3	1	1	1	1	1	1	1	1	1	1	1	1	4	0	0	1	0	1	1	0	0	0	0	1	1	1	1	0	0	3	3	1	2	2	2	3	2	2	2	2
1	2	2	2	2	3	3	3	3	3	1	1	1	1	1	1	1	1	1	1	1	1	4	0	1	1	0	0	1	1	1	1	1	1	1	1	1	1	0	1	1	1	1	1	1	1	2	3	4	2
1	2	4	2	1	2	2	2	2	3	1	1	1	1	1	1	1	1	1	1	1	1	4	0	1	1	0	0	1	1	1	1	1	0	0	1	1	1	1	1	1	1	1	1	1	1	2	2	2	1
1	3	4	2	1	2	2	2	2	3	1	1	1	1	1	1	1	1	1	1	1	1	4	0	1	1	0	0	1	1	1	1	1	0	0	1	1	1	1	2	2	1	1	1	1	1	2	2	2	2
1	1	2	2	2	1	1	3	3	1	1	1	1	1	1	1	1	0	1	1	1	1	4	1	0	1	0	0	1	0	1	1	1	1	0	1	1	1	1	2	1	1	1	1	1	1	2	2	2	2
1	2	4	2	2	3	3	4	4	3	1	1	1	1	1	1	1	1	1	1	1	1	4	0	1	0	0	0	0	1	0	1	0	0	1	1	1	1	0	3	3	3	3	2	3	3	2	3	3	2
1	1	2	2	2	2	2	3	3	3	1	1	1	1	1	1	1	1	1	1	1	1	4	0	0	1	0	0	1	0	1	1	1	0	0	1	1	0	0	2	2	2	2	2	2	2	2	3	2	2
1	1	2	2	2	3	3	3	3	3	1	1	1	1	1	1	1	1	1	1	1	1	4	1	0	1	0	0	0	0	1	1	1	0	0	1	1	1	1	2	2	2	2	2	2	2	2	2	3	2
1	3	4	2	2	2	2	2	2	3	1	0	1	0	1	1	1	1	1	1	1	1	4	0	1	1	0	0	1	0	1	1	0	0	1	1	1	0	0	1	1	1	1	1	1	1	2	2	2	3
2	1	2	2	1	1	1	1	1	1	1	1	1	1	1	1	1	1	1	1	1	1	4	0	0	1	0	0	1	0	0	1	1	1	1	0	1	0	0	2	2	2	2	2	2	2	3	3	2	2
1	2	3	2	2	1	1	1	1	3	1	1	1	1	1	1	1	0	1	1	1	1	4	0	1	1	0	0	1	1	1	1	0	1	0	1	1	1	1	1	1	1	1	1	1	1	2	3	2	2
1	1	1	2	1	3	3	3	3	3	1	1	1	1	0	1	1	1	1	1	1	1	4	1	1	1	0	0	1	0	1	1	1	0	1	1	0	1	1	2	2	2	2	2	2	2	3	4	3	3
1	2	3	2	2	3	3	3	3	3	1	0	0	0	1	0	0	0	0	0	0	1	4	0	0	1	0	0	1	1	0	1	0	0	1	1	1	1	1	2	2	2	2	2	2	2	2	3	2	2
1	3	4	2	2	2	2	3	3	3	1	1	1	1	1	1	1	1	1	1	1	1	4	1	1	1	0	0	0	1	1	1	1	1	1	1	1	1	1	2	2	2	2	2	2	2	2	2	2	2
1	1	1	2	2	3	3	3	4	1	1	1	1	0	1	1	1	1	1	1	1	1	4	0	1	1	0	0	1	1	0	1	1	0	0	1	1	1	0	2	2	2	2	2	2	2	2	2	3	2
1	1	2	2	1	2	2	3	3	3	1	1	1	1	1	1	1	1	1	1	1	1	4	0	1	1	0	1	1	1	1	1	1	0	1	1	0	0	0	1	1	1	1	1	1	1	2	2	1	2
1	2	3	2	2	2	2	4	4	3	1	0	1	1	1	1	1	0	1	1	1	1	4	0	1	1	0	0	1	0	1	1	1	1	0	1	1	0	1	2	2	2	2	2	2	2	2	3	2	2
1	1	1	2	1	3	3	3	2	1	1	1	1	0	1	1	1	1	1	1	1	1	4	0	1	1	0	0	1	1	0	1	1	0	0	1	0	0	1	2	2	2	2	2	2	2	2	2	2	2
1	2	3	1	1	1	1	2	2	3	1	0	1	1	1	1	1	1	1	1	1	1	4	0	1	1	0	0	1	1	0	1	1	1	1	0	1	0	1	1	1	1	1	1	1	1	2	2	2	2
1	1	2	1	1	1	1	2	2	3	1	0	1	1	1	1	1	0	1	1	1	1	4	0	0	1	0	0	1	0	1	1	1	0	0	1	1	0	0	2	1	1	2	1	1	1	2	2	2	2
1	1	1	2	2	3	3	2	3	1	1	1	0	1	1	1	1	1	1	1	1	1	4	0	0	1	0	0	1	0	0	1	0	0	0	1	1	0	0	2	2	1	1	1	1	2	2	2	2	2
1	1	1	2	1	1	2	2	4	3	1	1	1	1	1	1	1	0	1	1	1	1	4	0	1	1	0	0	1	1	1	1	1	1	1	1	0	0	1	1	1	1	1	1	1	1	2	2	2	4
1	3	5	2	2	3	3	3	3	3	1	1	1	1	1	1	1	1	1	1	1	1	4	0	0	1	0	0	1	0	0	1	0	0	1	1	1	0	0	3	3	3	3	3	3	3	3	3	2	3
1	2	2	2	2	3	2	4	4	3	1	1	1	1	1	1	1	1	1	1	1	1	4	0	0	1	0	0	1	1	1	1	0	1	1	1	1	0	0	1	1	1	1	1	1	1	2	3	3	2
1	2	2	2	2	3	3	4	4	3	1	1	1	1	1	1	1	0	1	1	1	1	4	0	1	0	0	0	1	0	0	1	1	0	0	1	0	1	0	2	2	2	2	2	2	2	3	3	2	3
1	3	5	2	2	3	3	4	4	3	1	1	1	0	1	1	1	1	1	1	1	1	4	0	0	1	0	0	0	1	0	1	1	0	0	1	0	1	1	1	1	1	1	1	1	1	2	3	2	2
1	2	4	2	2	2	2	3	3	3	1	1	1	1	1	0	1	1	1	1	1	1	4	1	1	0	0	0	1	1	0	1	1	0	0	1	1	1	1	2	2	2	2	2	2	2	2	2	1	2
1	2	2	2	2	2	2	3	3	3	1	1	1	1	1	1	1	0	1	1	1	1	4	0	0	1	0	0	1	1	1	1	1	1	1	1	1	1	0	1	1	1	1	1	1	1	2	3	2	3
1	1	1	2	1	3	2	3	3	3	1	1	1	1	1	1	1	0	1	1	1	1	4	0	1	0	0	0	0	1	1	1	1	1	0	1	1	0	0	1	1	1	1	1	1	1	2	3	2	2
1	2	5	2	1	1	3	3	3	3	1	1	1	1	1	1	1	0	1	1	1	1	4	0	1	0	0	0	1	0	1	1	1	0	1	1	1	1	0	2	2	1	1	1	1	1	2	2	2	3
1	1	1	2	2	3	3	3	3	3	1	1	1	1	1	1	1	0	1	1	1	1	4	0	1	1	0	0	1	1	0	1	0	1	0	1	1	0	0	2	2	2	2	2	2	2	2	2	1	2
1	2	3	2	2	2	2	4	4	3	1	1	1	1	1	1	1	1	1	1	1	1	4	0	1	1	0	0	1	0	0	1	0	0	0	1	0	0	0	1	1	1	1	1	1	1	3	3	2	3
1	2	4	2	2	2	2	4	4	3	1	0	1	0	1	0	1	0	1	1	1	1	4	0	0	1	0	0	1	0	0	0	1	0	0	1	1	0	0	1	1	1	1	1	1	1	3	3	2	2
1	2	3	2	1	3	3	3	4	3	1	1	1	1	1	1	1	0	1	1	1	1	4	0	0	1	0	0	1	0	1	0	1	1	0	1	1	1	0	2	2	1	1	1	1	1	3	3	2	2
1	2	4	2	2	3	3	3	3	3	1	1	1	1	1	1	1	1	1	1	1	1	4	0	1	1	0	0	1	1	1	1	0	1	1	1	1	1	1	2	2	1	2	2	2	2	2	3	2	2
1	1	2	2	1	3	3	3	4	3	1	1	1	1	1	0	0	0	1	1	1	1	4	0	1	0	0	0	1	0	1	1	0	1	0	1	1	1	0	2	3	2	3	2	2	4	3	3	2	3
1	2	3	2	2	2	2	4	4	3	1	0	0	0	1	1	1	1	1	1	1	1	4	0	1	1	0	0	0	1	1	1	1	0	0	1	0	1	0	3	2	2	3	2	1	2	3	3	3	3
1	2	4	2	2	1	1	1	1	3	1	0	0	0	1	0	1	1	1	1	1	1	1	0	1	0	0	0	1	0	1	0	1	0	1	0	1	1	0	1	1	1	1	1	1	1	1	1	1	1
1	1	2	2	2	3	3	4	4	3	1	1	1	0	1	1	1	1	1	1	1	1	4	0	0	1	0	0	0	1	0	1	0	0	1	1	1	0	0	2	2	2	2	2	2	2	3	3	2	2
1	2	3	2	1	2	2	2	2	3	1	1	1	1	1	1	1	1	1	1	1	1	4	1	1	1	0	0	1	0	1	1	0	1	0	0	1	0	0	2	2	1	1	1	1	1	2	2	2	3
1	1	1	2	2	3	3	4	4	3	1	1	1	1	1	1	0	0	1	1	1	1	4	0	0	1	0	0	1	0	0	0	0	1	0	0	1	0	1	1	1	1	1	1	1	1	3	4	3	2
1	4	5	2	2	2	2	3	3	1	1	1	1	1	1	1	1	0	1	1	1	1	4	0	0	1	0	0	1	1	0	1	1	1	0	1	1	1	1	2	1	2	1	1	2	1	2	3	2	3
1	2	3	2	1	2	2	2	3	3	1	1	1	1	1	1	1	1	1	1	1	1	4	0	1	1	0	0	1	1	1	1	1	1	0	1	0	0	1	2	2	1	2	2	2	2	2	2	2	2
1	2	4	2	2	3	3	3	3	3	1	1	1	1	1	1	1	0	1	1	1	1	4	0	1	0	0	0	1	1	1	1	0	1	1	1	0	1	1	1	1	1	1	1	1	1	2	2	2	2
1	1	1	2	2	2	2	2	2	3	1	1	1	1	1	1	1	1	1	1	1	1	4	1	1	1	0	0	1	0	1	1	1	0	0	1	1	0	0	2	2	2	2	2	2	2	2	2	2	2
1	1	2	2	1	2	2	3	3	3	1	1	1	1	1	1	1	1	1	1	1	1	4	0	1	1	0	0	1	1	1	1	1	1	0	1	1	0	0	1	1	1	1	1	1	1	2	3	2	2
2	1	2	2	1	1	1	1	1	3	1	0	1	1	1	1	1	1	1	1	1	1	4	0	1	1	0	0	1	0	1	1	1	0	0	1	1	0	0	1	1	1	2	1	1	1	2	3	2	2
1	2	2	2	2	3	3	4	4	1	1	1	1	0	1	1	1	0	1	1	0	1	4	0	0	1	0	0	1	0	1	1	1	0	0	1	1	1	1	2	2	2	2	2	2	2	4	4	4	4
1	1	1	2	2	2	2	3	2	1	1	0	0	0	1	1	1	1	1	1	1	1	4	0	0	1	0	0	1	0	1	1	1	0	0	1	1	1	0	1	1	1	1	1	1	1	2	2	2	2
1	3	5	2	2	3	4	4	4	1	1	1	1	1	1	1	0	1	1	1	1	1	4	0	0	1	0	0	1	1	1	1	0	0	1	0	1	0	0	2	2	1	2	2	1	2	3	4	4	4
1	1	1	2	2	3	2	3	3	3	1	1	1	1	1	1	1	0	1	1	1	1	4	0	1	0	0	0	1	0	1	1	1	0	0	1	1	1	0	2	2	2	2	3	2	2	3	2	2	2
1	3	4	2	1	2	2	2	2	3	1	1	1	1	1	1	1	1	1	1	1	1	4	1	1	1	0	0	1	1	0	1	0	1	1	1	1	0	0	1	1	1	1	1	1	1	1	2	2	2
1	1	1	2	1	2	2	2	3	3	1	1	1	1	1	1	1	1	1	1	1	1	4	0	1	0	0	0	0	0	1	1	1	0	1	1	1	0	0	2	2	2	2	2	2	2	2	2	2	2
1	1	1	2	2	3	3	4	2	3	1	1	1	1	1	1	1	1	1	1	1	1	4	1	0	1	0	0	1	0	0	1	0	1	0	1	1	0	0	2	2	1	1	1	1	1	2	4	2	2
1	1	2	2	2	3	3	2	3	3	1	1	1	1	1	1	1	1	1	1	1	1	4	0	0	1	0	0	1	0	0	1	0	1	1	1	0	0	0	1	1	1	1	1	1	1	1	1	1	1
1	3	5	2	1	2	2	3	3	3	1	1	1	1	1	1	1	0	1	1	1	1	4	0	0	1	0	0	1	1	0	1	0	1	1	1	1	0	0	1	1	1	1	1	1	1	2	2	1	1
1	1	1	2	2	2	2	3	4	3	1	1	1	1	1	1	1	0	1	1	1	1	4	0	0	1	0	0	1	0	1	1	0	0	1	1	1	0	0	2	2	1	1	1	1	1	3	3	2	2
1	3	4	2	2	2	2	2	3	3	1	1	1	1	1	1	1	0	1	1	1	1	4	0	1	1	0	0	0	1	1	1	1	1	0	1	1	0	0	1	1	1	1	1	1	1	2	2	2	2
1	1	1	2	2	1	1	1	1	3	1	1	1	1	1	1	1	1	1	1	1	1	4	0	0	1	0	0	1	1	1	1	1	1	0	1	1	0	0	1	1	1	1	1	1	1	2	2	1	2
1	2	4	2	1	2	2	4	3	3	1	1	1	0	1	1	1	0	1	1	1	1	4	1	1	1	0	0	1	1	1	1	1	1	0	1	1	0	0	2	2	2	2	2	2	2	2	2	2	2
1	1	2	2	2	2	2	4	4	3	1	0	1	0	1	1	0	0	1	1	1	1	4	0	1	1	0	0	1	1	0	1	0	1	0	1	1	0	0	3	1	1	1	1	1	1	2	3	2	2
1	3	5	2	2	2	2	4	3	3	1	1	1	1	1	1	1	0	1	1	1	1	4	0	1	1	0	0	0	1	1	1	0	1	1	1	1	1	0	3	3	2	2	3	2	2	2	2	2	2
1	2	3	2	2	1	1	3	4	3	1	1	1	1	1	1	1	0	1	1	1	1	4	0	1	0	0	0	1	0	1	1	1	1	1	1	1	1	0	1	1	1	1	1	1	1	1	2	2	1
1	2	3	2	1	2	2	3	4	3	1	0	1	1	1	0	1	0	1	1	1	1	4	1	0	1	0	0	1	0	1	1	0	1	1	1	1	1	0	2	2	1	1	1	1	2	2	3	2	2
1	1	1	2	2	2	1	2	3	3	1	0	1	0	1	1	1	0	1	1	1	1	4	0	0	1	0	0	1	0	1	1	1	0	0	1	0	1	1	1	1	1	1	1	1	1	1	3	2	2
1	1	1	2	2	3	2	3	3	3	1	1	1	1	1	1	1	1	1	1	1	1	4	0	0	1	0	0	1	1	1	0	1	0	0	1	1	0	0	1	1	1	1	1	1	1	2	2	1	2
2	1	1	2	2	2	2	2	3	3	1	1	1	1	1	1	1	0	1	1	1	1	4	0	1	1	0	0	1	1	1	0	1	1	0	1	1	0	0	2	2	1	1	1	2	2	2	2	2	3
1	1	1	2	2	3	3	3	4	3	1	1	1	1	1	1	1	1	1	1	1	1	4	1	1	1	0	1	1	0	1	1	1	0	1	1	1	1	1	1	1	1	1	1	1	1	3	3	3	2
1	1	2	2	2	3	3	4	4	3	0	0	1	0	1	1	1	0	1	1	1	1	4	0	1	0	0	0	1	0	1	1	1	0	0	1	1	0	0	1	1	1	1	1	1	1	2	4	3	3
1	1	2	2	2	3	3	4	4	1	1	1	1	1	1	1	1	1	1	1	1	1	4	1	1	1	0	0	1	1	0	1	1	1	1	1	1	1	1	3	3	2	2	2	2	2	3	3	2	3
1	2	3	2	2	2	2	2	2	1	1	0	1	1	1	1	1	0	1	1	1	1	4	0	1	1	0	0	1	0	1	1	0	1	1	1	1	0	1	2	2	2	2	2	2	2	2	3	2	2
1	2	2	2	2	3	3	3	3	3	1	1	1	1	1	1	1	1	1	1	1	1	4	1	1	1	0	0	1	1	1	1	1	1	1	1	1	1	1	2	2	2	2	2	2	2	2	3	3	3
1	2	3	2	2	2	2	3	4	3	1	1	1	0	1	1	1	1	1	1	1	1	4	0	1	1	0	0	1	0	0	0	0	1	0	1	1	1	1	2	2	2	2	2	2	2	3	2	2	2
1	4	5	2	1	2	2	3	3	1	1	1	1	1	1	1	1	0	1	1	1	1	4	0	1	1	0	0	1	0	1	1	1	1	0	1	1	0	0	2	2	1	1	1	1	1	2	2	3	3
1	2	3	2	2	3	3	4	4	3	1	0	1	0	1	1	1	0	1	1	1	1	4	0	0	1	0	0	0	1	1	1	1	0	0	1	1	0	0	2	2	2	2	2	2	2	3	3	3	2
1	2	2	2	2	3	2	2	3	3	1	1	1	1	1	1	1	1	1	1	1	1	4	0	1	1	0	0	1	1	1	1	1	1	1	1	1	0	0	1	1	1	1	1	1	1	2	2	2	1
1	3	5	2	2	2	2	2	2	3	1	1	1	1	1	1	1	1	1	1	1	1	4	0	1	1	0	0	1	1	1	1	1	1	0	1	1	0	0	1	1	1	1	1	1	1	2	2	2	2
1	1	1	2	2	2	1	1	3	3	1	1	1	1	1	0	1	0	1	1	1	1	4	0	0	1	0	0	1	1	1	1	1	0	0	1	1	0	0	1	1	1	1	1	1	1	3	3	2	3
2	1	2	2	2	2	2	3	2	3	1	1	1	1	1	1	1	1	1	1	1	1	4	0	1	0	0	0	1	0	0	1	0	1	0	1	0	0	0	2	2	2	2	2	2	3	2	3	2	2
1	1	1	2	1	3	3	3	3	3	1	1	1	1	1	1	1	1	1	1	1	1	4	0	0	1	0	0	1	0	0	1	1	0	0	0	0	1	0	1	1	1	1	1	1	1	3	3	3	3
1	2	3	2	1	2	2	2	2	3	1	1	1	1	1	1	1	0	1	1	1	1	4	0	1	1	0	0	1	0	1	1	1	1	1	1	1	1	0	2	2	1	1	1	1	2	2	2	1	2
1	2	3	2	2	3	3	4	4	3	1	1	1	0	1	1	1	0	1	1	1	1	4	0	0	1	0	0	1	0	0	1	0	1	0	0	1	0	0	2	1	1	1	1	1	1	3	4	2	2
1	1	2	2	2	3	3	3	3	3	1	1	1	1	1	1	1	0	1	1	1	1	4	0	0	1	0	0	1	0	0	1	0	0	0	1	1	0	0	1	1	1	1	1	1	1	2	3	3	3
1	2	2	2	2	3	3	4	3	3	1	0	1	0	1	1	1	1	1	1	1	1	4	0	1	1	0	0	1	0	1	1	1	1	1	1	0	1	1	3	3	3	3	3	2	3	2	3	2	3
1	2	3	2	2	2	2	1	2	3	0	0	1	0	0	0	0	1	0	0	0	1	3	0	1	1	0	0	1	0	1	0	0	1	1	0	0	1	1	2	2	2	2	2	1	2	1	2	2	3
1	1	1	2	2	2	2	2	2	3	1	1	1	1	1	1	1	1	1	1	1	1	4	0	1	1	0	0	0	1	1	1	1	1	0	1	1	0	0	1	1	1	1	1	1	1	2	3	2	3
1	1	2	2	1	3	3	3	3	1	1	1	1	1	1	1	1	1	1	1	1	1	4	0	0	1	0	0	0	1	1	1	1	0	0	1	1	0	0	1	1	1	1	1	1	1	2	2	2	3
1	3	5	2	1	1	1	1	1	3	1	0	1	0	1	1	1	0	1	1	1	1	4	1	1	1	0	0	1	1	0	1	0	1	0	1	0	0	1	1	1	1	2	2	1	2	1	2	1	1
1	3	4	2	2	3	3	3	3	3	1	1	1	1	1	1	1	1	1	1	1	1	4	0	1	0	0	0	1	1	0	1	0	0	1	1	1	0	0	3	3	3	3	3	3	3	2	2	2	2
1	2	2	2	2	3	2	1	3	3	1	1	1	1	1	1	1	1	1	1	1	1	4	0	0	1	0	0	1	0	0	0	1	0	0	1	0	1	1	1	1	1	1	1	1	1	2	3	2	2
1	1	2	2	2	3	3	2	2	3	1	1	1	1	1	1	1	1	1	1	1	1	4	0	1	1	0	0	1	1	1	1	1	0	0	1	1	1	1	1	1	1	1	1	1	1	2	2	2	2
1	2	2	2	1	2	3	4	4	3	1	0	1	0	1	1	1	1	1	0	1	1	4	0	1	1	0	0	0	1	1	1	0	1	1	0	1	1	1	1	1	1	2	1	1	1	3	3	2	2
1	3	5	2	1	1	1	1	1	3	1	1	1	0	1	1	1	1	1	1	1	1	4	0	1	1	0	0	1	1	0	1	0	1	1	1	0	1	1	1	1	1	1	1	1	1	1	1	1	2
1	2	3	2	1	2	2	2	3	3	1	1	1	1	1	1	1	1	1	1	1	1	4	0	1	1	0	0	1	0	1	1	1	1	1	1	0	1	0	2	2	2	2	2	2	2	3	2	2	1
1	4	5	2	1	2	2	2	2	3	1	1	1	1	1	1	1	0	1	1	1	1	4	0	1	1	0	0	1	0	1	1	0	1	1	1	1	1	0	1	1	1	1	1	1	1	1	2	1	1
1	2	3	2	2	2	3	3	3	3	1	0	0	0	1	1	1	1	1	1	1	1	4	0	1	1	0	0	1	0	1	1	0	1	0	1	1	0	0	2	1	1	1	1	2	2	3	3	3	2
1	2	2	2	2	3	2	3	3	1	1	1	1	1	1	1	1	1	1	1	1	1	4	0	1	1	0	0	1	0	1	1	0	0	1	1	0	0	0	1	1	1	1	1	1	1	2	3	3	2
1	2	2	2	1	3	2	3	3	3	1	1	1	1	1	1	1	1	1	1	1	1	4	1	1	1	0	0	1	0	1	1	1	1	1	1	1	1	1	2	1	1	1	1	1	2	2	3	2	2
1	2	3	2	1	3	1	1	1	3	1	0	1	0	1	1	1	1	1	1	1	1	4	0	1	1	0	0	1	1	1	1	1	1	1	1	1	0	0	1	1	1	1	1	1	2	1	1	1	1
1	1	2	2	1	2	1	1	2	3	1	1	1	1	1	1	1	1	1	1	1	1	4	0	0	1	0	0	1	0	1	1	1	0	0	1	1	0	0	1	1	1	2	1	1	1	2	3	1	3
1	2	3	2	2	3	2	2	2	1	1	1	1	0	1	1	1	0	1	1	1	1	4	0	1	1	0	0	1	1	1	1	1	1	0	1	1	0	0	2	2	2	2	2	2	1	2	2	1	1
1	3	5	2	1	2	2	2	3	3	1	1	1	1	1	1	1	0	1	1	1	1	4	0	0	1	0	0	1	0	0	1	0	0	1	1	1	0	0	1	1	1	1	1	1	2	1	2	2	1
1	3	5	2	1	3	3	3	4	3	1	1	1	1	1	1	1	1	1	1	1	1	4	0	1	1	0	0	1	1	1	1	1	1	1	1	1	1	0	1	1	1	1	1	1	1	2	2	2	2
1	2	3	2	2	2	2	2	2	3	1	1	1	1	1	1	1	1	1	1	1	1	4	1	1	1	0	0	1	1	0	1	1	0	0	1	1	1	0	1	1	1	1	1	1	1	2	2	1	1
1	1	1	2	2	3	3	3	3	3	1	1	1	1	1	1	1	0	1	1	1	1	4	1	0	1	0	0	1	0	1	1	1	0	0	1	1	0	0	2	2	2	2	2	2	2	3	3	3	3
1	2	3	2	2	2	2	2	2	3	1	1	1	1	1	1	1	1	1	1	1	1	4	1	1	1	0	0	1	1	1	1	0	1	1	1	1	0	0	1	1	1	1	1	1	1	2	3	2	2
1	1	2	2	2	2	2	2	2	3	1	1	1	1	1	1	1	1	1	1	1	1	4	1	1	1	0	0	1	1	1	1	1	1	0	1	1	0	0	2	2	2	1	1	1	1	2	2	2	2
1	1	1	2	2	3	2	3	3	3	1	1	0	1	1	1	1	0	1	0	1	0	4	0	1	1	0	0	1	0	0	1	1	0	0	1	0	0	0	3	2	2	1	1	2	1	1	2	1	2
1	3	5	2	1	2	2	2	2	3	1	1	1	1	1	1	1	1	1	1	1	1	4	0	0	1	0	0	1	0	1	1	1	1	1	1	1	1	1	2	2	2	2	2	2	2	2	2	2	2
1	2	4	2	2	3	3	3	3	3	1	1	1	1	1	1	1	0	1	1	1	1	4	0	1	1	0	0	1	0	1	1	1	0	1	0	1	0	1	1	1	1	1	1	1	1	2	3	3	2
1	4	5	2	2	2	1	3	4	3	1	1	1	1	1	1	1	0	0	1	1	1	4	0	1	1	0	0	1	0	1	1	1	0	0	1	1	1	1	2	2	1	2	2	2	1	2	3	3	1
1	2	3	2	2	3	3	4	3	3	1	1	1	1	1	1	1	1	1	1	1	1	4	0	1	1	0	0	1	1	1	1	0	1	0	1	1	0	0	1	2	1	1	1	1	1	3	2	2	2
2	2	3	2	1	2	1	1	2	3	1	1	1	1	1	1	1	1	1	1	1	1	4	0	1	1	0	0	1	1	0	0	1	1	0	1	1	0	0	1	1	1	1	1	1	1	2	2	2	1
1	2	3	2	2	2	2	2	3	1	1	1	1	1	1	1	1	0	1	1	1	1	4	0	0	1	0	0	1	0	1	1	0	0	0	1	1	0	0	1	1	1	1	1	1	1	2	2	2	1
1	4	5	2	1	2	1	1	1	3	1	1	1	1	1	1	1	1	1	1	1	1	4	1	1	1	0	0	0	1	1	1	0	0	1	1	0	1	0	1	1	2	2	2	2	2	1	2	2	1
1	1	2	2	1	1	1	2	2	1	1	1	1	1	1	1	1	1	1	1	1	1	4	0	1	1	0	0	1	1	1	1	0	1	0	1	1	1	1	1	1	1	1	1	1	1	2	2	1	2
1	2	3	2	2	3	3	4	4	3	1	1	1	1	1	1	1	0	1	1	1	1	4	0	1	1	0	0	1	0	1	1	0	1	1	1	1	1	0	1	1	1	1	1	1	1	2	3	2	1
1	2	3	2	2	3	3	3	3	3	1	1	0	0	1	1	1	1	1	1	1	1	4	0	1	0	0	0	1	0	1	1	1	0	0	0	1	0	0	1	1	1	1	1	1	1	2	2	2	3
1	2	3	2	2	2	2	2	2	3	1	1	1	1	1	1	1	0	1	1	1	1	4	0	1	1	0	0	1	1	0	1	1	1	1	1	1	1	1	1	1	1	1	1	1	1	2	3	3	2
1	2	3	1	1	2	2	2	2	3	1	1	1	1	1	1	1	1	1	1	1	1	4	1	1	1	0	0	1	0	1	1	1	0	1	1	1	1	1	1	1	1	1	1	1	1	2	2	2	2
1	1	2	2	1	1	1	1	2	3	1	1	1	1	1	1	1	0	1	1	1	1	4	0	1	1	0	0	1	0	1	0	1	1	0	1	1	0	0	2	2	1	1	1	2	2	2	3	3	3
1	2	2	2	1	2	2	2	2	3	1	1	1	1	1	1	1	1	1	1	1	1	4	0	1	0	0	0	0	1	1	1	1	0	1	1	1	0	0	1	1	1	1	1	1	1	2	2	2	1
1	1	1	2	1	1	2	2	2	3	1	1	1	1	1	1	1	1	1	1	1	1	4	0	0	1	0	0	1	0	1	1	1	1	0	1	1	0	0	1	1	1	1	1	1	1	2	2	2	2
1	1	2	2	2	2	3	2	3	3	1	1	1	1	1	1	1	1	1	1	1	1	4	1	1	1	0	0	1	1	1	1	1	1	0	1	1	1	1	1	1	1	1	1	1	1	2	2	2	2
1	2	3	2	1	1	1	1	1	3	1	1	1	1	1	1	1	0	1	0	1	1	4	0	1	1	0	0	1	1	0	1	0	0	1	1	1	1	1	2	2	2	2	2	2	2	2	2	2	3
1	2	2	2	2	2	2	2	2	2	1	1	1	1	1	1	1	1	1	1	1	1	4	1	1	1	0	0	1	1	1	1	1	1	1	1	1	1	1	1	2	2	2	2	2	2	2	2	2	2
1	2	2	2	2	3	3	3	3	4	1	1	1	1	1	1	1	1	1	1	1	1	4	0	0	1	0	0	1	0	1	1	1	1	0	1	0	1	0	1	1	1	1	1	1	1	2	2	2	3
1	2	2	2	1	3	3	3	2	3	1	0	1	1	1	1	1	0	1	1	1	1	4	0	1	0	0	0	1	0	0	1	1	0	0	1	0	0	0	1	1	1	1	1	1	1	2	2	2	2
1	4	5	2	2	3	3	3	3	3	1	1	1	1	1	1	1	1	1	1	1	1	4	1	1	1	1	0	1	1	1	1	1	1	1	1	1	1	0	2	2	1	1	1	1	1	1	2	1	2
1	1	1	2	2	3	3	3	3	3	1	1	1	1	1	1	1	1	1	1	1	1	4	1	1	1	0	0	0	1	1	1	1	1	1	1	1	1	1	1	1	1	1	1	1	1	2	2	2	2
1	2	3	2	2	4	1	4	4	1	1	0	1	1	1	1	1	0	1	1	1	1	4	0	1	1	0	0	1	0	1	1	0	1	0	1	1	0	0	3	3	1	1	1	1	1	2	4	2	3
1	1	2	2	1	2	2	2	2	3	0	0	1	0	1	0	1	0	1	1	1	1	4	0	1	0	0	0	0	1	1	0	0	1	1	1	1	1	1	1	1	1	1	1	1	1	2	2	1	1
1	1	1	2	2	2	2	2	2	3	1	1	1	1	1	1	1	1	1	1	1	1	4	0	1	0	0	0	1	0	0	1	1	0	1	1	1	0	0	1	1	1	1	1	1	1	1	2	1	1
1	1	1	2	2	2	2	2	2	1	1	1	1	1	1	1	1	0	1	1	1	1	4	0	1	1	0	0	1	0	0	1	1	1	1	1	1	0	0	1	1	1	1	1	1	1	2	3	1	3
1	2	2	2	2	3	3	3	3	1	0	0	1	0	1	1	1	1	1	1	1	1	4	0	1	1	0	0	1	0	0	0	1	0	1	1	1	0	0	2	2	2	2	2	2	2	3	2	2	2
1	2	2	2	2	2	2	2	3	3	0	0	1	0	1	1	1	1	1	1	1	1	4	0	1	1	0	0	1	1	1	1	1	1	1	1	1	1	0	1	1	1	1	1	1	1	1	2	2	2
1	2	3	2	2	4	4	4	4	3	1	0	0	0	1	1	1	1	1	1	1	1	4	0	1	1	0	0	0	0	1	1	0	1	0	1	1	0	0	1	1	1	1	1	1	1	3	4	3	4
1	1	1	2	1	1	1	2	2	3	1	1	1	1	1	1	1	1	1	1	1	1	4	0	0	1	0	0	1	0	1	0	1	1	0	1	1	0	0	1	1	1	1	1	1	1	2	2	2	2
1	2	4	2	2	3	3	4	4	3	1	1	1	1	1	1	1	0	1	1	1	1	4	0	0	1	0	1	1	0	1	1	0	1	0	1	1	1	0	2	1	1	1	1	1	1	3	2	2	3
1	2	3	2	2	4	4	4	4	3	1	1	1	1	1	1	1	0	1	1	1	1	4	0	0	1	0	0	1	1	1	1	0	1	0	1	1	1	1	3	2	1	1	2	2	2	3	4	3	3
1	2	4	2	2	3	3	4	4	3	1	1	1	1	0	1	1	1	1	1	1	1	4	0	1	1	0	0	1	0	1	1	0	1	0	1	1	0	0	1	1	1	1	1	1	1	2	4	3	4
1	2	3	2	2	4	4	4	4	3	1	1	1	1	1	1	1	1	1	1	1	1	4	0	1	1	0	0	0	1	1	1	0	1	0	1	1	0	0	1	1	1	1	1	1	1	3	3	3	3
1	2	3	2	1	1	1	1	1	1	1	1	1	1	1	1	1	1	1	1	1	1	4	0	0	1	0	0	1	0	1	1	0	1	1	1	1	1	1	1	1	1	1	1	1	1	1	1	1	1
1	1	1	2	1	3	1	3	3	3	1	1	1	1	1	1	1	1	1	1	1	1	4	1	1	1	0	0	1	0	0	1	1	1	0	1	1	0	0	2	1	1	1	1	1	1	1	2	1	2
1	2	2	2	1	3	3	4	3	3	1	1	1	1	1	1	1	1	1	1	1	1	4	0	1	1	0	0	0	1	0	1	0	0	0	1	0	0	0	1	1	1	1	1	1	1	3	4	2	2
2	2	3	2	1	2	3	4	4	1	1	1	1	1	1	1	1	1	1	1	1	1	4	0	1	1	0	0	1	0	1	1	1	0	0	1	1	0	0	2	2	2	2	2	2	2	3	3	3	3
1	2	3	2	1	2	3	4	4	1	1	1	1	1	1	1	1	0	1	1	1	1	4	0	1	1	0	0	1	1	0	1	0	0	1	0	1	0	0	1	1	1	1	1	1	1	3	4	3	4
1	1	1	2	1	2	2	2	2	1	1	1	1	1	1	1	1	1	1	1	1	1	4	0	1	0	0	0	0	1	0	1	0	0	0	1	1	1	0	1	2	2	1	1	1	1	2	2	2	2
1	2	4	2	1	3	3	3	3	3	1	1	1	1	1	1	1	1	1	1	1	1	4	0	0	1	0	0	1	0	0	1	1	1	0	1	1	1	1	1	1	1	1	1	1	1	2	3	3	1
1	4	5	2	2	3	3	3	3	3	1	1	1	1	0	1	1	1	1	1	1	1	4	0	1	0	0	0	1	0	0	1	1	1	1	1	1	1	1	1	1	1	1	1	1	1	2	2	2	2
1	3	4	2	2	2	2	2	2	3	1	1	1	0	1	1	1	1	1	1	1	1	4	0	0	1	0	0	1	0	1	1	1	1	1	1	1	1	1	3	2	2	2	2	2	2	2	2	2	2
1	2	4	2	1	1	1	2	1	3	1	1	1	1	1	1	1	1	1	1	1	1	4	0	1	0	0	0	0	0	1	1	1	1	1	1	1	1	1	1	1	1	1	1	1	1	1	1	1	1
1	1	2	1	1	1	1	1	2	3	1	1	1	1	1	1	1	1	1	1	1	1	4	0	0	1	0	0	0	0	1	1	1	1	1	1	1	1	1	1	1	1	1	1	1	1	2	3	3	1
1	2	3	2	2	3	3	3	4	3	1	1	1	1	1	1	0	0	1	1	1	1	4	0	1	1	0	0	1	0	0	1	0	0	0	1	1	1	1	2	2	2	2	2	2	2	2	2	2	2
1	1	1	2	2	3	3	3	3	3	1	1	1	1	1	1	1	0	1	1	1	1	4	0	0	1	0	0	0	1	1	1	1	1	1	1	1	1	0	1	1	1	1	1	1	1	3	2	2	2
1	1	1	2	1	2	1	2	1	3	1	1	1	1	1	1	1	0	1	1	1	1	4	0	1	0	0	0	1	0	1	1	1	0	0	1	1	1	0	1	1	1	1	1	1	1	2	2	2	2
2	3	4	2	2	2	2	3	3	3	1	1	1	1	1	1	1	1	1	1	1	1	4	0	0	1	0	0	1	0	0	1	1	1	1	1	1	1	1	1	1	1	1	1	1	1	1	2	2	1
2	2	2	2	1	1	1	1	1	3	1	1	1	1	1	1	1	1	1	1	1	1	4	0	1	0	0	0	0	1	0	1	1	1	1	1	1	1	1	1	1	1	1	1	1	1	1	1	1	1
1	2	3	2	1	1	1	2	2	3	1	1	1	1	1	1	1	1	1	1	0	0	4	0	1	1	0	0	1	1	0	1	1	1	0	1	0	1	1	1	1	1	1	1	1	1	1	1	1	1
2	2	2	2	1	2	2	3	3	3	1	0	1	1	1	1	1	1	1	1	1	1	4	0	1	1	0	0	1	0	0	1	0	1	0	1	1	1	1	2	2	4	2	2	2	2	2	2	2	2
1	3	5	2	1	1	1	1	1	3	1	1	1	1	1	1	1	0	1	1	1	1	4	0	1	1	0	0	1	1	0	1	1	1	0	1	0	1	1	1	1	1	1	1	1	1	1	1	1	1
1	1	1	2	1	2	2	2	2	3	1	1	1	1	1	1	1	1	1	1	1	1	4	1	1	1	0	0	1	1	0	1	1	0	0	1	1	0	0	2	2	2	2	2	2	2	2	2	2	2
1	3	4	2	2	2	2	2	3	3	1	0	1	1	1	1	1	0	1	1	1	1	4	1	1	1	0	0	1	1	1	1	1	1	0	1	1	1	1	1	1	1	1	1	1	1	2	2	2	1
1	2	4	2	2	2	2	3	3	3	1	1	1	1	1	1	1	1	1	1	1	1	4	0	1	1	0	0	1	1	0	1	0	1	1	1	1	1	1	1	1	1	1	1	1	1	2	2	2	2
1	3	5	2	1	1	1	1	1	3	1	1	1	0	0	0	1	1	1	1	1	1	4	0	1	1	0	0	1	1	0	1	0	1	1	1	1	1	0	1	1	1	1	1	1	1	2	3	2	1
2	1	1	2	1	3	2	2	2	3	1	1	1	1	1	1	1	1	1	1	1	1	4	0	1	1	0	0	1	1	0	1	1	1	0	1	0	1	0	2	2	2	2	2	2	2	2	2	2	2
1	1	1	2	2	3	2	3	2	1	1	1	1	1	1	1	1	0	1	1	1	1	4	1	1	1	0	0	1	1	1	1	1	0	0	1	1	0	0	1	1	1	1	1	1	1	2	2	2	1
1	2	3	2	2	3	3	3	3	3	1	0	1	0	0	1	1	1	1	1	1	1	4	1	0	1	0	0	1	1	0	1	0	0	1	1	1	0	1	2	2	1	1	1	1	1	2	2	2	2
1	1	2	2	2	1	1	4	4	1	1	1	1	1	1	1	1	1	1	1	1	1	4	1	1	1	0	0	1	0	1	1	0	0	1	1	0	1	0	1	1	1	1	1	1	1	3	4	3	1
1	4	5	2	2	3	3	3	3	3	1	1	1	1	1	1	1	0	1	1	1	1	1	0	0	1	0	0	0	0	1	1	0	1	0	1	1	1	0	1	1	1	2	1	1	2	3	4	4	4
1	1	1	2	1	2	1	4	4	3	1	1	1	1	1	1	1	1	1	1	1	1	4	0	0	1	0	0	1	0	1	1	1	1	1	1	1	0	0	1	1	1	1	1	1	1	2	2	2	3
1	2	3	2	2	4	4	4	4	3	1	1	1	0	1	1	1	1	1	1	1	1	4	0	0	1	0	0	1	1	1	1	1	1	0	1	1	1	1	1	1	1	1	1	1	1	3	3	3	3
1	2	3	2	2	4	4	4	4	3	1	0	0	0	1	0	0	0	0	0	0	1	4	0	1	0	0	0	1	0	0	1	1	0	0	1	0	1	0	1	1	1	1	1	1	1	3	3	3	3
1	1	1	2	2	3	3	3	3	3	1	1	1	1	1	1	1	1	1	1	1	1	4	1	1	1	0	0	1	0	1	1	1	1	1	1	1	1	1	3	1	2	1	1	1	1	3	3	3	3
1	2	2	2	2	3	1	3	4	3	1	1	1	1	1	1	1	1	1	1	1	1	4	1	1	1	0	0	1	0	1	1	0	1	0	1	1	1	1	1	1	1	1	1	1	1	2	3	2	2
1	1	1	2	2	3	3	3	3	3	1	0	1	0	1	1	1	0	1	1	1	1	4	0	0	1	0	1	0	1	1	1	1	0	0	1	1	1	1	2	2	1	2	2	1	2	3	3	2	2
1	2	3	2	2	3	4	4	4	3	1	1	1	1	1	1	1	0	1	1	0	1	4	0	1	1	0	0	1	0	1	1	0	1	0	1	1	0	0	1	1	1	2	1	1	1	2	4	2	2
1	2	3	2	1	2	2	2	3	3	1	0	1	0	1	0	0	0	1	1	1	1	4	0	1	1	0	1	1	0	1	1	0	1	1	1	1	1	1	2	2	2	2	2	2	2	2	2	2	2
1	2	3	2	2	2	2	2	2	3	1	1	1	1	1	1	1	0	1	1	1	1	4	0	0	1	0	0	1	0	0	1	1	1	1	1	1	1	1	1	1	1	1	1	1	1	2	2	2	2
1	1	1	2	2	3	3	4	4	3	1	1	1	1	1	1	1	1	1	1	1	1	4	0	1	1	0	0	0	1	1	1	0	0	1	1	0	0	0	1	1	1	1	1	1	2	2	3	2	2
1	4	5	2	1	1	1	1	2	3	1	1	1	1	1	1	1	0	1	1	1	1	4	0	0	1	0	0	1	0	0	1	1	1	1	1	1	1	0	1	1	1	1	1	1	1	1	1	1	1
1	2	4	2	1	3	3	3	3	3	1	1	1	1	1	1	1	0	1	1	1	1	4	0	1	0	0	0	1	0	0	1	1	1	1	1	0	1	1	2	2	2	2	2	2	2	3	3	2	1
1	1	1	2	1	2	1	2	2	3	1	1	1	1	0	1	1	0	1	1	1	1	4	0	0	1	0	0	1	0	0	1	0	0	0	1	0	1	0	2	2	1	1	1	1	1	2	2	2	2
1	1	2	2	1	3	2	2	2	3	1	1	1	1	0	1	1	1	1	1	1	1	4	0	1	0	0	0	1	0	1	1	1	1	0	1	0	1	0	1	1	1	1	1	2	1	1	2	2	2
1	1	1	2	2	3	2	2	3	3	1	1	1	1	1	1	1	1	1	1	1	1	4	1	1	1	1	1	1	1	1	1	1	1	1	1	1	1	1	2	2	2	2	2	2	2	2	2	2	2
1	1	1	2	2	3	2	3	4	3	1	1	1	1	1	1	1	1	1	1	1	1	4	0	1	1	0	0	0	0	1	0	1	0	0	1	1	0	1	1	1	1	1	1	1	1	3	4	3	3
1	1	1	2	1	2	2	3	3	3	1	1	1	1	1	1	1	1	1	1	1	1	4	1	1	1	0	0	1	1	0	1	1	1	0	1	0	1	1	2	2	2	2	2	2	2	2	2	2	2
1	2	3	2	2	1	2	2	3	3	1	0	0	0	1	0	0	0	1	0	0	0	4	1	1	1	0	0	1	0	1	1	1	0	0	1	0	1	1	1	1	1	1	1	1	2	2	2	1	1
1	1	1	1	1	2	2	2	2	3	1	1	0	0	1	1	1	0	1	1	1	1	3	0	1	1	0	0	1	0	1	1	0	0	0	1	1	0	0	2	2	2	2	2	2	2	3	2	3	3
1	4	5	2	2	3	3	3	3	3	1	1	1	1	1	1	1	0	1	1	1	1	4	0	1	1	0	0	1	1	1	1	1	1	0	1	1	1	0	1	1	1	1	1	1	1	2	3	1	3
1	1	2	2	1	3	3	3	3	3	1	1	1	1	1	1	1	1	1	1	1	1	4	1	1	1	0	0	1	1	1	1	1	1	0	1	1	1	1	2	2	2	2	2	2	2	3	2	2	3
1	2	3	2	1	3	3	3	3	3	1	1	1	1	1	1	1	0	1	1	1	1	4	0	1	1	0	0	1	1	1	1	1	1	1	1	0	1	1	1	1	1	1	1	1	1	2	2	2	2
1	2	3	2	1	2	2	2	2	3	1	1	0	0	1	1	1	0	1	1	1	1	4	0	1	1	0	0	0	1	1	1	1	0	0	1	1	0	0	2	2	2	2	2	2	2	2	2	2	2
1	1	1	2	1	3	3	3	3	1	1	1	1	1	1	1	1	0	1	1	1	1	4	0	0	1	0	0	1	0	1	1	1	0	0	1	1	0	0	1	1	1	1	1	1	1	3	3	3	3
1	2	3	2	1	3	3	2	3	3	1	1	1	1	0	1	1	1	1	1	1	1	4	0	1	1	0	0	1	1	0	1	0	1	0	1	1	1	0	1	1	1	1	1	1	1	1	1	3	4
1	2	2	2	2	3	3	3	3	1	1	1	1	1	0	1	1	1	1	1	1	1	4	0	0	1	0	0	1	0	0	1	1	1	1	1	0	1	1	1	2	2	1	1	1	1	3	3	2	2
1	2	2	2	2	2	2	3	4	3	1	1	1	1	1	1	1	1	1	1	1	1	4	0	0	1	0	0	1	1	0	1	1	1	1	0	1	1	0	3	3	3	3	3	2	4	2	2	2	2
1	2	3	2	2	3	3	4	4	3	1	1	1	0	1	1	1	1	1	1	1	1	4	1	1	1	0	0	1	0	1	1	1	1	0	1	1	1	1	1	1	1	1	1	1	1	2	3	3	3
1	2	2	2	1	2	3	2	3	3	1	1	1	1	1	1	1	1	1	1	1	1	4	0	1	1	0	0	1	1	1	1	1	1	0	1	1	1	1	1	1	1	1	1	1	1	3	3	3	1
2	2	2	2	1	2	2	2	2	3	0	0	1	0	1	1	1	0	1	1	1	1	4	0	1	1	0	0	1	1	1	1	1	0	1	1	1	1	0	2	2	2	2	2	4	2	3	3	2	2
1	2	3	2	2	3	3	4	4	3	1	1	1	1	1	1	1	0	1	1	1	1	4	0	1	0	0	0	1	0	0	1	0	1	0	1	1	0	0	1	1	1	1	1	1	1	3	4	3	3
1	1	1	2	2	2	2	2	2	1	1	1	1	1	1	1	1	0	1	1	1	1	4	0	1	1	0	0	1	1	1	1	1	1	1	1	1	0	0	2	2	1	2	2	3	2	1	2	1	2
1	1	2	2	2	3	2	3	3	1	1	1	1	1	1	1	1	1	1	1	1	1	4	0	0	1	0	0	1	1	1	1	0	1	1	1	1	1	1	3	3	3	3	3	3	3	3	3	3	3
2	1	1	2	2	3	3	4	4	3	1	0	0	1	0	1	1	1	1	1	0	1	4	0	1	1	0	0	1	1	0	1	1	0	0	1	1	1	0	2	2	2	2	2	2	2	3	3	3	3
2	3	5	2	2	2	2	4	4	1	1	1	0	0	0	0	1	1	1	1	1	1	4	0	0	1	0	0	0	1	1	1	1	1	1	1	1	1	0	2	2	1	2	2	1	2	3	4	2	2
1	1	2	2	2	4	4	4	4	3	1	1	1	1	0	0	1	1	1	1	1	1	4	0	1	1	0	0	1	1	0	0	1	0	1	1	1	0	0	2	2	1	3	1	1	3	2	4	3	3
1	3	5	2	2	3	2	3	3	3	1	1	1	1	1	1	1	0	1	1	1	1	4	0	1	1	0	0	0	1	1	1	1	1	0	1	1	0	0	2	2	1	1	1	1	2	2	3	2	2
1	2	3	2	2	3	3	4	4	3	1	0	1	0	1	1	1	1	1	1	1	1	4	0	1	1	0	0	1	1	0	1	0	1	0	1	1	0	0	1	1	1	1	1	1	1	3	3	3	2
1	4	5	2	1	1	1	2	2	3	1	1	1	1	1	1	1	1	1	1	1	1	4	0	1	1	0	0	1	1	0	1	0	1	0	1	0	1	1	1	1	1	1	1	1	1	1	2	1	2
1	2	5	2	1	2	2	2	2	3	1	1	0	1	0	1	1	1	1	1	1	1	4	0	1	1	0	0	1	0	1	1	1	1	0	0	0	1	1	2	2	1	1	1	1	1	2	2	2	2
2	2	4	2	1	3	3	1	3	3	1	1	1	1	0	1	1	1	1	1	1	1	4	0	0	1	0	0	0	1	1	1	1	1	1	1	0	1	1	1	1	1	1	1	1	1	1	2	2	2
1	2	3	2	2	3	3	4	4	3	1	1	1	1	1	1	1	1	1	1	1	1	4	1	1	1	0	0	1	1	1	1	0	0	1	1	1	0	0	2	1	2	2	2	2	2	3	3	3	3
1	2	3	2	2	3	4	4	4	4	1	0	1	0	1	1	1	0	1	1	1	1	4	0	0	1	0	0	1	0	0	1	0	0	0	1	0	0	0	1	1	1	1	1	1	1	3	3	3	3
1	1	2	2	2	2	2	3	4	3	1	0	1	0	1	1	1	0	1	1	1	1	4	0	0	1	0	0	1	0	0	1	1	0	1	1	1	0	0	2	2	2	2	2	2	2	3	3	2	2
1	2	3	2	1	3	3	3	4	3	1	0	1	0	1	0	1	1	1	0	0	1	2	0	1	1	0	0	0	1	1	1	1	0	0	1	1	0	0	1	1	1	1	1	1	1	2	3	3	2
1	2	3	2	2	3	3	4	4	3	1	1	1	1	1	1	1	1	1	1	1	1	4	0	1	0	0	0	0	1	1	1	0	0	0	1	1	1	0	1	1	1	1	1	1	1	4	4	3	2
1	1	1	2	1	3	3	2	3	3	1	1	1	0	1	1	1	1	1	1	1	1	4	0	0	1	0	0	1	0	0	1	1	0	1	1	0	1	1	2	2	2	2	2	1	2	2	2	2	2
2	2	2	2	1	1	1	1	1	3	1	1	1	1	1	1	1	0	1	1	1	1	4	0	1	1	0	0	1	1	1	1	1	1	1	0	1	0	1	1	1	1	1	1	1	1	2	2	1	1
1	1	1	2	2	3	3	3	3	3	1	1	1	1	1	1	1	1	1	1	1	1	4	0	1	1	0	0	0	1	1	1	1	1	1	1	1	1	1	2	2	2	2	2	2	2	2	2	2	2
1	1	2	2	2	3	3	3	3	3	1	1	1	1	1	1	1	1	1	1	1	1	4	0	1	1	0	0	1	1	1	1	0	0	1	1	1	1	1	1	1	1	1	1	1	1	3	3	3	3
1	1	2	2	1	2	2	2	2	3	1	1	1	1	1	1	1	1	1	1	1	1	4	1	1	1	0	0	1	1	1	1	1	1	1	1	1	1	1	1	1	1	1	1	1	1	1	1	1	1
1	1	1	2	1	2	2	2	2	3	1	1	1	1	1	1	1	1	1	1	1	1	4	0	1	0	0	0	1	0	0	0	1	0	0	0	0	1	0	1	1	1	1	1	1	1	2	2	2	2
1	1	2	2	1	3	3	3	3	3	1	1	1	0	1	1	1	1	1	1	1	1	4	0	1	1	0	0	1	0	1	1	1	0	0	1	1	0	0	2	2	2	2	2	2	1	2	3	3	3
2	1	1	2	1	2	1	1	2	3	1	0	0	0	1	1	1	1	1	1	1	1	4	1	1	1	0	1	1	1	1	1	1	1	1	1	1	1	1	1	1	1	1	1	1	1	3	3	3	3
1	2	4	2	1	3	3	4	4	3	1	0	1	0	1	1	1	0	1	1	1	1	4	0	1	1	0	0	1	0	1	1	1	0	0	1	0	1	0	2	1	1	2	2	2	1	2	2	2	2
1	1	1	2	2	3	3	3	3	3	1	0	1	0	1	1	1	0	1	1	0	1	4	0	0	1	0	0	1	1	1	1	0	1	0	1	1	1	0	3	3	1	1	1	1	1	4	3	3	2
1	1	1	2	1	2	2	2	2	3	1	1	1	1	1	1	1	1	1	1	1	1	4	0	1	1	0	1	1	1	1	1	1	1	1	1	1	1	1	1	1	1	1	1	1	1	1	1	1	1
2	2	2	2	2	2	2	2	2	3	1	1	1	1	1	1	1	1	1	1	1	1	4	0	1	1	0	0	1	1	1	1	1	0	0	1	0	0	0	2	2	2	2	2	2	2	2	2	2	2
1	2	2	2	2	2	2	4	4	3	1	0	1	1	1	1	1	0	1	1	1	1	4	0	1	1	0	0	1	1	0	1	1	1	0	0	1	0	0	1	1	1	1	1	1	1	2	2	2	2
1	3	5	2	1	1	1	4	4	1	1	1	1	1	1	1	1	0	1	1	1	1	4	0	1	1	0	0	1	1	0	1	0	1	0	1	0	1	0	2	1	1	1	1	1	1	2	3	3	2
1	2	4	2	2	3	3	4	4	3	1	1	1	1	1	1	1	0	1	1	1	1	4	0	1	1	0	0	1	0	1	1	1	0	0	1	0	1	1	1	1	1	1	1	2	2	2	3	2	2
1	3	4	2	2	2	3	3	4	3	1	1	1	0	1	1	1	0	1	1	1	1	4	0	1	1	0	0	1	0	1	1	0	0	1	1	1	1	0	1	1	1	1	1	1	2	2	3	2	2
1	2	3	2	2	3	3	3	4	3	1	1	1	0	1	1	1	0	1	1	1	1	4	0	0	1	0	0	0	0	1	1	0	1	0	1	1	0	0	2	2	2	2	2	1	2	3	3	2	2
1	1	1	2	2	3	3	3	3	3	1	1	1	1	1	1	1	1	1	1	1	1	4	0	0	1	0	1	1	0	0	1	0	1	0	1	0	0	0	1	1	1	1	1	1	1	2	2	2	3
1	1	2	2	1	3	3	4	4	3	1	1	1	1	0	1	1	1	1	1	1	1	4	0	1	0	0	0	1	0	0	1	1	1	1	1	1	0	0	2	2	2	2	2	2	2	3	3	2	2
1	2	3	2	2	2	2	4	4	3	1	1	1	1	1	1	1	1	1	1	1	1	4	0	1	1	0	0	1	0	1	1	0	1	0	1	1	1	1	2	2	2	1	1	1	1	2	3	3	2
1	1	1	2	2	3	3	3	3	3	1	1	1	1	1	1	1	1	1	1	1	1	4	0	0	1	0	1	0	0	1	1	1	0	0	1	1	0	0	2	2	2	2	2	1	2	3	3	2	3
1	1	1	2	2	2	1	2	2	1	1	1	1	1	1	1	1	1	1	1	1	1	4	1	1	1	0	0	1	1	1	1	1	1	1	1	1	1	0	1	1	1	1	1	1	1	2	2	2	2
1	1	2	2	2	3	3	3	3	3	1	1	1	1	1	1	1	1	1	1	1	1	4	0	0	1	0	0	0	0	1	1	1	1	1	1	1	0	0	2	2	2	2	2	2	2	3	3	3	2
1	2	2	2	2	3	2	2	2	3	1	1	1	1	1	1	1	1	1	1	1	1	4	0	1	1	0	0	1	0	1	1	1	1	0	0	1	1	0	3	3	3	3	3	3	3	2	2	2	2
1	2	3	2	2	2	1	1	1	1	1	1	1	1	0	1	1	1	1	0	1	1	4	0	0	1	0	0	1	1	1	1	0	0	1	1	1	1	1	1	1	1	1	1	1	1	1	2	1	1
1	1	2	2	2	3	3	3	3	3	1	1	1	1	1	1	1	1	1	1	1	1	4	1	1	1	1	1	1	1	1	1	1	1	1	1	1	1	1	1	1	1	1	1	1	1	2	2	2	2
1	2	3	2	2	3	3	3	3	4	0	0	0	1	1	1	1	0	1	0	1	0	4	0	0	0	1	0	0	0	1	1	0	1	0	1	1	1	1	4	4	4	3	3	3	3	4	4	4	2
1	3	5	2	2	3	2	3	3	3	1	0	1	0	1	1	1	1	1	1	1	1	4	0	1	1	0	0	1	0	1	1	0	1	1	1	1	1	1	1	1	1	1	1	1	1	2	3	3	2
1	1	1	2	2	1	1	1	1	1	1	0	0	0	1	1	1	0	1	1	1	1	4	1	1	1	0	0	1	0	1	1	1	1	0	1	1	1	0	1	1	1	1	1	1	1	1	1	1	1
1	3	5	2	2	3	3	4	4	1	1	1	1	1	1	1	1	0	1	1	1	1	4	0	0	1	0	0	1	1	0	0	1	1	0	1	1	1	0	1	2	1	1	1	1	2	3	3	3	4
1	1	1	2	2	1	1	1	1	3	1	1	1	1	1	1	1	0	1	1	1	1	4	0	1	1	0	0	1	0	1	1	1	1	1	1	1	0	0	1	1	1	1	1	1	1	2	1	1	2
1	2	3	2	1	1	1	1	1	3	1	0	0	0	0	0	0	1	1	0	1	1	4	0	1	0	0	0	0	1	1	1	1	1	1	1	0	0	0	1	1	1	1	1	1	1	2	2	2	2
1	1	2	2	2	3	3	3	3	3	1	1	1	1	1	1	1	0	1	1	1	1	4	0	1	0	0	0	0	0	1	0	1	0	0	1	1	1	1	1	1	1	1	1	1	1	2	3	3	3
1	2	3	2	2	3	3	2	2	3	1	1	1	1	1	1	1	0	1	1	1	1	4	0	1	0	0	0	0	0	1	1	0	0	0	1	1	0	0	1	1	1	1	1	1	1	2	2	1	3
1	1	1	2	2	3	3	3	4	3	1	0	1	0	0	1	1	1	1	1	1	1	4	0	1	0	0	0	1	0	0	1	1	0	0	1	1	0	0	2	2	2	2	2	2	2	2	2	2	3
1	2	3	2	2	3	3	3	3	3	1	1	1	1	1	1	1	0	1	1	1	1	4	1	1	1	0	0	1	0	1	1	1	1	0	1	1	0	1	3	3	3	3	3	1	3	2	3	2	2
1	2	3	2	1	1	2	2	2	3	1	1	1	1	1	1	1	0	1	1	1	1	4	0	1	1	0	0	0	1	0	1	0	0	1	1	1	0	0	3	3	2	2	2	1	3	1	2	2	2
1	1	1	2	2	3	3	3	3	3	1	1	1	1	1	1	1	1	1	1	1	1	4	0	0	1	0	0	1	0	0	1	0	0	0	1	0	0	1	1	1	1	1	1	1	1	2	2	2	2
1	1	2	2	1	3	3	4	4	3	1	1	1	1	1	1	1	1	1	1	1	1	4	0	1	1	0	0	1	0	1	1	0	0	0	1	0	0	0	3	3	3	3	3	3	3	3	3	3	4
1	2	3	2	2	2	3	3	3	1	1	1	1	1	1	1	1	1	1	1	1	1	4	0	1	0	0	0	0	1	0	1	0	1	1	1	1	1	0	2	1	1	1	1	2	1	2	2	2	3
1	1	2	2	1	2	3	3	3	1	1	1	1	1	1	1	1	1	1	1	1	1	4	0	0	1	0	0	1	0	1	1	1	1	1	1	1	1	1	1	1	1	1	1	1	1	3	3	3	3
1	2	2	2	2	4	4	4	4	1	1	1	1	1	1	1	1	1	1	1	1	1	4	0	1	1	0	0	1	1	0	1	1	1	0	1	1	0	0	2	2	2	2	2	2	2	3	4	3	4
1	2	4	2	2	2	3	3	4	3	1	1	1	1	1	1	1	1	1	1	1	1	4	0	1	1	0	0	1	1	0	1	0	1	0	1	1	0	0	2	1	1	2	1	1	1	3	2	1	3
1	2	2	2	2	3	4	4	4	3	1	1	1	1	1	1	1	1	1	1	1	1	4	0	0	1	0	0	1	1	1	1	0	0	1	1	1	1	1	1	1	1	1	1	1	1	3	3	3	4
1	2	2	2	2	3	3	3	3	3	1	1	1	1	1	1	1	1	1	1	1	1	4	0	0	1	0	0	0	1	0	1	1	1	1	1	1	1	1	1	1	1	1	1	1	1	2	2	2	2
1	3	5	2	1	1	2	2	1	3	1	1	1	1	1	1	1	0	1	1	1	1	4	0	1	0	0	0	0	1	0	1	1	0	0	1	1	1	1	1	1	1	1	1	1	1	1	1	1	3
1	2	2	1	2	1	2	1	1	3	1	1	1	1	1	1	1	1	1	1	1	1	4	1	1	1	0	0	0	1	1	1	0	1	0	1	1	1	1	1	1	1	1	1	1	2	3	3	3	4
1	2	3	2	2	3	3	3	3	3	1	1	1	1	1	1	1	1	1	1	1	1	4	1	1	1	0	0	1	1	0	1	1	1	1	1	1	1	1	1	3	3	3	3	3	3	3	4	4	4
1	1	1	2	2	4	4	4	4	3	1	1	1	0	1	1	1	1	1	1	1	1	4	0	1	0	0	0	0	0	1	1	0	0	0	1	1	1	0	3	3	3	3	3	3	3	4	4	4	4
1	2	2	2	1	2	2	2	2	3	1	1	1	1	1	1	1	1	1	1	1	1	4	1	1	0	0	0	0	1	1	1	0	1	0	1	1	0	0	1	1	1	1	1	1	1	1	1	1	2
1	1	1	2	2	2	3	3	3	3	1	0	1	0	1	0	1	0	1	1	1	1	4	0	1	1	0	0	1	1	0	1	1	1	1	1	1	1	0	1	1	1	1	1	1	1	2	2	2	3
1	2	2	2	2	2	2	3	3	3	1	0	1	1	1	1	1	0	1	1	1	1	1	1	1	1	0	0	1	1	1	1	1	0	1	1	1	0	0	2	1	1	1	1	1	1	3	3	3	4
1	1	2	2	2	2	2	2	2	3	1	1	1	1	1	1	1	1	1	1	1	1	4	0	0	1	0	0	0	0	1	1	0	1	1	1	1	1	1	1	1	1	1	1	1	1	3	3	2	4
1	2	3	2	2	3	3	1	1	1	1	1	1	0	1	1	1	1	1	1	1	1	4	0	1	0	0	0	1	0	1	1	0	0	1	1	0	0	0	1	1	1	1	1	1	1	1	1	1	1
1	1	1	2	1	2	3	3	3	2	1	1	1	1	1	1	1	1	1	1	1	1	4	0	1	0	0	0	1	0	1	1	0	1	0	1	1	0	0	1	1	1	1	1	1	1	2	2	2	2
1	4	5	2	2	3	3	3	3	3	1	1	1	1	0	1	1	1	1	1	1	1	4	0	1	0	0	0	1	1	1	1	1	1	1	1	1	1	1	1	1	1	1	1	1	1	3	3	3	4
1	1	1	2	2	2	3	3	3	3	1	1	1	1	1	1	1	0	1	1	1	1	4	0	0	1	0	0	1	1	1	1	0	1	0	1	0	0	0	2	2	2	2	2	2	2	2	3	2	3
1	3	5	2	1	2	2	1	1	3	1	1	1	1	1	1	1	1	1	1	1	1	4	1	1	1	0	0	1	1	1	1	1	1	0	1	1	1	1	1	1	1	1	1	1	1	3	3	2	3
1	3	5	2	1	3	2	3	3	3	1	1	1	1	1	1	1	0	1	1	1	1	4	0	1	1	0	0	1	0	1	1	1	1	1	0	1	1	1	2	2	1	2	2	2	2	2	2	2	4
1	1	1	2	1	2	1	1	1	3	1	1	1	1	1	1	1	1	1	1	1	1	4	0	1	1	0	0	1	0	1	1	1	1	1	1	0	1	1	3	3	3	1	1	1	1	1	1	1	1
1	3	5	2	1	3	3	3	3	3	1	1	1	1	1	1	0	0	1	1	1	1	4	0	0	1	0	0	0	1	1	1	0	1	0	1	1	0	0	2	2	1	1	2	2	1	3	3	2	3
1	1	1	2	2	2	2	4	4	3	1	1	1	1	1	1	1	0	1	1	1	1	4	0	1	1	0	0	0	0	1	1	1	0	0	1	1	1	1	1	1	1	1	1	1	1	2	3	2	2
1	2	2	2	2	3	3	4	4	3	1	1	1	1	1	1	1	0	1	1	1	1	4	1	1	0	0	0	1	0	0	1	1	1	0	1	1	0	0	1	1	1	1	1	1	2	4	4	2	2
1	2	3	2	2	2	2	3	3	3	1	1	1	1	1	1	1	0	1	1	1	1	4	0	1	0	0	0	0	0	1	1	0	1	0	1	0	1	1	1	1	1	1	1	1	1	2	3	1	2
1	1	1	2	2	3	3	4	4	3	1	1	1	1	1	1	1	1	1	1	1	1	4	1	1	1	0	1	1	1	1	1	1	1	1	1	1	1	1	1	1	1	1	1	1	1	2	3	2	2
1	3	4	2	2	2	1	3	3	3	1	1	1	1	1	1	1	1	1	1	0	1	4	0	0	1	0	1	0	0	1	1	0	1	1	1	1	1	1	2	2	2	2	2	1	2	2	3	1	2
1	1	1	2	1	2	2	2	1	1	1	0	0	0	1	1	1	1	1	1	1	1	4	1	0	1	0	0	1	1	1	1	1	0	1	1	1	1	1	1	1	2	1	1	1	1	2	2	2	2
1	2	3	2	1	2	2	2	2	3	1	1	1	1	1	1	1	1	1	1	1	1	4	1	1	1	0	1	1	1	1	1	1	1	1	1	1	1	1	1	1	1	1	1	1	1	1	1	1	2
1	2	3	2	2	3	3	4	4	3	1	1	1	1	1	1	1	1	1	1	1	1	4	1	0	1	0	0	0	1	1	1	0	0	1	1	1	1	0	2	2	1	2	2	2	2	3	2	3	3
1	2	3	2	1	2	2	2	2	3	1	1	1	1	1	1	1	1	1	1	1	1	4	0	0	1	0	0	1	0	0	1	1	1	1	1	1	1	1	1	1	1	1	1	1	1	2	2	2	2
1	1	1	2	2	2	2	2	2	3	1	1	1	1	1	1	1	1	1	1	1	1	4	0	1	1	0	0	1	0	1	1	1	0	0	1	1	1	1	1	1	1	1	1	1	1	2	2	2	2
1	1	1	2	2	1	1	1	1	1	1	1	0	1	1	1	1	0	1	1	1	1	4	0	0	1	0	0	1	0	1	1	0	1	0	0	1	1	0	2	2	2	1	1	1	1	2	3	2	2
1	3	3	2	2	3	3	4	4	3	1	1	1	1	1	1	1	0	1	1	1	1	4	1	1	1	0	0	1	0	1	1	1	1	1	1	1	0	0	1	1	1	1	1	1	1	3	4	3	2
1	2	3	2	2	2	2	4	4	3	1	1	1	1	1	1	1	1	1	1	1	1	4	0	1	0	0	0	1	0	1	1	0	0	1	1	1	0	0	1	1	1	1	1	1	1	3	3	1	2
1	1	2	2	2	3	3	4	4	3	1	1	1	1	1	1	1	0	1	1	1	1	4	0	1	1	0	0	1	0	0	1	0	0	1	1	1	0	0	2	2	1	1	1	1	1	3	4	3	3
1	2	3	2	1	2	2	2	3	3	1	1	1	0	1	1	1	1	1	1	1	1	4	0	1	1	0	0	1	0	1	1	1	1	1	1	1	1	1	1	1	1	1	1	1	1	2	2	1	1
1	1	2	2	1	1	1	1	1	3	1	1	1	1	1	1	1	1	1	1	1	1	4	0	1	0	0	0	1	0	1	1	1	0	0	1	1	1	1	1	1	1	1	1	1	1	1	2	2	2
1	2	3	2	2	3	3	4	4	3	1	1	1	1	1	1	1	1	1	1	1	1	4	0	0	1	0	0	0	0	1	1	1	1	1	1	1	1	0	1	1	1	1	1	1	1	2	4	2	2
1	1	1	2	1	2	2	2	2	3	1	1	0	1	1	0	1	0	1	1	1	1	4	0	1	1	0	0	1	0	1	1	1	0	0	1	1	0	0	1	1	1	1	1	1	1	2	3	2	2
1	2	3	2	2	3	2	2	3	3	1	1	1	0	1	1	1	0	1	1	1	1	4	1	1	1	0	0	1	1	1	1	1	1	1	1	1	1	1	1	1	1	1	1	1	1	1	1	1	1
1	1	1	2	2	3	3	4	4	3	1	1	1	1	1	1	1	1	1	1	1	1	4	0	1	1	0	0	1	1	1	1	1	1	0	1	1	0	0	2	2	2	2	2	2	2	3	3	3	2
1	4	5	2	2	3	2	2	2	1	1	0	0	0	1	1	1	1	1	1	1	0	4	0	0	1	0	0	1	0	0	1	0	0	0	0	1	0	0	1	1	1	1	1	1	1	1	4	1	1
1	2	3	2	1	2	2	3	3	1	1	1	1	1	1	1	1	0	1	1	1	1	4	1	0	1	0	0	1	1	1	1	1	0	1	1	1	1	1	1	1	1	1	1	1	1	1	1	1	1
1	1	1	2	2	3	3	3	4	3	1	0	1	0	1	1	1	0	1	1	1	1	4	0	0	1	0	0	0	1	0	1	0	0	0	1	1	0	0	2	2	2	2	2	2	2	3	3	3	4
1	2	3	1	1	1	1	1	1	3	1	0	1	1	1	1	1	1	1	1	1	1	4	0	1	0	0	0	1	1	1	0	0	1	1	0	1	1	0	1	1	1	1	1	2	1	1	1	2	2
1	2	3	2	2	3	3	2	3	3	1	1	1	1	1	1	1	1	1	1	1	1	4	0	0	1	0	0	1	0	1	1	0	0	1	1	1	0	0	1	2	1	1	1	1	1	3	3	2	3
1	3	4	2	2	3	4	4	4	3	1	1	1	1	1	1	1	0	1	1	1	1	4	0	1	1	0	0	1	0	1	1	1	1	1	1	1	1	0	1	1	1	1	1	1	1	3	3	1	2
1	1	1	2	2	3	3	3	3	3	1	0	1	1	1	1	1	0	1	1	1	1	4	1	0	1	0	0	1	0	1	1	1	1	0	1	1	0	0	3	1	1	1	1	1	1	3	3	3	3
1	2	3	2	1	4	4	4	4	3	0	1	0	0	1	1	1	1	1	1	1	1	4	0	1	1	0	0	1	0	1	0	1	1	1	1	0	1	0	3	3	3	3	3	3	3	4	4	4	4
1	2	2	2	2	3	4	4	4	3	1	1	1	1	1	1	1	0	1	0	1	1	4	0	1	1	0	0	0	0	1	1	0	1	0	1	1	0	1	1	1	1	1	1	1	1	2	2	2	2
1	2	3	2	2	2	3	3	3	3	1	0	1	0	1	1	1	0	1	1	1	1	4	0	0	1	0	0	1	0	0	1	0	0	0	1	0	1	0	3	2	1	2	1	1	2	2	3	2	2
1	3	5	2	2	3	3	3	3	3	1	1	1	1	1	1	1	1	1	1	1	1	4	0	1	1	0	0	1	1	1	1	1	1	1	1	1	1	0	3	2	2	2	2	2	2	3	3	2	3
1	2	3	2	2	3	3	4	4	3	1	0	0	0	1	1	1	0	1	1	1	1	4	0	0	1	0	0	1	0	1	1	1	1	0	1	0	1	0	2	1	1	1	1	1	1	3	3	2	3
1	2	3	2	2	3	3	3	3	3	1	1	1	1	1	1	1	1	1	1	1	1	4	0	0	1	0	0	1	1	1	1	0	1	0	1	1	1	0	1	2	1	1	1	1	1	3	3	2	3
1	1	1	2	2	3	3	3	4	3	1	1	1	1	1	1	1	1	1	1	1	1	4	1	1	1	0	0	1	1	1	1	1	1	1	1	1	1	1	2	2	3	3	3	3	3	2	3	3	4
1	3	5	2	2	3	3	3	3	3	1	1	1	1	1	1	1	0	1	1	1	1	4	0	1	1	0	0	1	0	1	1	0	1	0	0	1	0	1	1	1	1	1	1	1	1	2	3	2	3
1	2	3	2	2	3	3	3	3	3	1	1	1	1	1	1	1	1	1	1	1	1	4	0	1	1	0	0	1	1	1	1	1	1	0	1	1	1	0	2	2	2	2	2	2	2	3	3	3	4
1	2	4	2	2	2	2	4	3	3	1	0	1	0	1	1	1	0	1	1	1	1	4	0	0	1	0	1	0	0	1	1	0	1	0	1	0	0	0	2	2	1	1	1	1	2	2	3	3	2
1	2	2	2	2	3	3	3	3	3	1	1	1	1	1	1	1	1	1	1	1	1	4	0	0	1	0	0	1	0	1	1	1	1	1	1	1	1	0	1	1	1	1	1	1	1	1	3	2	3
1	3	5	2	1	2	2	3	2	3	1	1	1	1	1	1	1	0	1	1	1	1	4	0	0	1	0	0	1	1	1	1	0	1	0	1	0	0	1	1	1	1	1	1	1	1	2	3	2	2
1	2	3	2	1	2	2	2	1	3	1	1	1	1	1	1	1	0	1	1	1	1	4	0	1	1	0	0	1	0	1	1	0	0	1	1	1	1	0	1	1	1	1	1	1	1	2	2	2	2
1	3	4	2	2	3	3	3	3	3	1	0	1	1	1	1	1	0	1	0	1	1	4	0	0	1	0	0	1	0	0	0	1	0	1	1	1	0	0	2	2	1	2	1	1	2	3	4	3	3
[truncated: 2 more columns]
